# Supplementary material for: Feature engineering for MEDLINE citation categorization with MeSH
Source: BMC Bioinformatics. 2015 Apr 8;16:113. doi: 10.1186/s12859-015-0539-7 (PMC4407321; doi:10.1186/s12859-015-0539-7)
Supplement: Additional file 1 — Extended results. These extended results are in an Excel file. The first four sheets (SVMLight, SVM_perf, AdaBoostM1 and AdaBoostM1 Oversampling) contain detailed results for the feature sets for each of the algorithms for the different MeSH headings. Combination of feature sets are available from the sheets Feature Combination SVM_perf and Feature Combination Ada Over. Results are measured in Precision (P), Recall (R) and F-measure (F1). The sheet Overall results contains a summary of the average performance of the experiments. [file 12859_2015_539_MOESM1_ESM.xls]

## Sheet: SVMLight
MeSH heading	Measure	MTI (baseline)	Unigram (binary)	Unigram (tf)	Bigram (binary)	Bigram (tf)	First level hypernyms	Second level hypernyms	Third level hypernym	Noun phrases (MetaMap)	Noun phrases TIAB	Concepts	Concepts TIAB	CUIs	CUIs TIAB	MTI predictions	MTI MMI	MTI PRC	Title/Abstract (unigram, binary)	Title/Abstract (unigram, tf)	Title/Abstract (bigram, binary)	Title/Abstract (bigram, tf)	Argumentative (unigram, binary)	Journal	Affiliation	Author
Humans	P	0.9099	0.911	0.9018	0.9065	0.9006	0.9382	0.9337	0.924	0.8955	0.8916	0.9525	0.9548	0.9511	0.9537	0.9276	0.8886	0.9011	0.911	0.8994	0.9077	0.8966	0.9067	0.8245	0.7403	0.7421
	R	0.9439	0.9534	0.9518	0.9537	0.9531	0.811	0.828	0.841	0.714	0.7267	0.7791	0.8265	0.7859	0.838	0.937	0.9423	0.942	0.9534	0.9527	0.9551	0.9542	0.9511	0.9313	0.9955	0.9832
	F	0.926588	0.931718	0.926126	0.929501	0.926107	0.869975	0.877679	0.880548	0.794516	0.800749	0.857118	0.88603	0.860644	0.892114	0.932276	0.914662	0.921096	0.931718	0.925283	0.930797	0.924504	0.928369	0.874652	0.84914	0.845804
Male	P	0.7885	0.8215	0.8273	0.8263	0.8365	0.7602	0.7344	0.7128	0.7645	0.7628	0.8085	0.8105	0.8041	0.8113	0.7916	0.6975	0.7082	0.8215	0.8313	0.83	0.8367	0.8246	0.5615	0.5362	0.5187
	R	0.7299	0.6854	0.6598	0.6782	0.6583	0.6726	0.6558	0.6385	0.5735	0.5697	0.6948	0.6933	0.6956	0.6972	0.7297	0.6097	0.6464	0.6854	0.6573	0.677	0.653	0.6691	0.3285	0.0143	0.2075
	F	0.758069	0.747304	0.734117	0.744961	0.736778	0.713722	0.692878	0.673607	0.655367	0.652258	0.74735	0.747333	0.745925	0.749935	0.759391	0.650651	0.67589	0.747304	0.734131	0.745733	0.733524	0.738756	0.414501	0.0278571	0.29642
Female	P	0.8105	0.8526	0.8571	0.858	0.8635	0.7859	0.763	0.7423	0.7989	0.7993	0.8411	0.8432	0.8406	0.8444	0.8113	0.7413	0.7582	0.8526	0.8577	0.8585	0.8611	0.8581	0.5857	0.5468	0.5354
	R	0.7471	0.6868	0.665	0.6818	0.6563	0.6679	0.6576	0.6364	0.5764	0.5721	0.7014	0.6932	0.6975	0.6947	0.7472	0.5987	0.6425	0.6868	0.6574	0.6759	0.6532	0.6709	0.3396	0.0135	0.2254
	F	0.77751	0.760771	0.748928	0.759819	0.745776	0.722111	0.70639	0.685283	0.669652	0.66688	0.764924	0.760878	0.762393	0.76227	0.777932	0.662412	0.695571	0.760771	0.74431	0.756335	0.742879	0.75304	0.429923	0.0263495	0.317243
Animals	P	0.8727	0.9153	0.9131	0.9112	0.9106	0.9099	0.9193	0.8946	0.8142	0.8059	0.9005	0.9003	0.9048	0.9043	0.8948	0.9187	0.8862	0.9153	0.9105	0.9133	0.9119	0.9014	0.6358	0.6034	0.6154
	R	0.7726	0.7087	0.6803	0.6865	0.6732	0.7238	0.6939	0.6596	0.5209	0.5105	0.737	0.7335	0.746	0.7396	0.7966	0.6694	0.7004	0.7087	0.6718	0.6896	0.6606	0.68	0.36	0.0218	0.0398
	F	0.819605	0.798859	0.779694	0.783049	0.774108	0.80625	0.790853	0.759334	0.635333	0.625056	0.810587	0.808385	0.817762	0.813699	0.842849	0.774482	0.782421	0.798859	0.773145	0.78584	0.76617	0.775202	0.459707	0.0420797	0.0747647
Adult	P	0.5837	0.6878	0.693	0.6995	0.7073	0.6467	0.635	0.6155	0.645	0.6384	0.6713	0.6815	0.6702	0.6801	0.6748	0.5891	0.6127	0.6878	0.6964	0.7082	0.7038	0.6896	0.4473	0.4135	0.4709
	R	0.5934	0.5226	0.4994	0.5072	0.5014	0.4666	0.4368	0.3424	0.3808	0.371	0.5242	0.5321	0.5121	0.5283	0.5657	0.3479	0.3942	0.5226	0.4938	0.5148	0.4908	0.5059	0.151	0.0098	0.0313
	F	0.58851	0.593926	0.580483	0.588028	0.586813	0.542082	0.517574	0.440019	0.478877	0.469282	0.5887	0.597604	0.580579	0.594665	0.615452	0.437455	0.479742	0.593926	0.577856	0.596208	0.578311	0.583636	0.225781	0.0191462	0.0586984
Middle Aged	P	0.6891	0.7341	0.7388	0.7487	0.7508	0.6914	0.6807	0.6571	0.703	0.7068	0.7151	0.7211	0.7089	0.7165	0.7102	0.6211	0.6465	0.734	0.7358	0.7548	0.7496	0.736	0.4457	0.4978	0.5443
	R	0.6074	0.6145	0.5774	0.6016	0.5766	0.5554	0.5533	0.4808	0.4688	0.4679	0.613	0.6153	0.6015	0.6134	0.6167	0.4239	0.4754	0.6145	0.5712	0.6045	0.5695	0.5903	0.1719	0.0136	0.0601
	F	0.645676	0.668997	0.648204	0.667138	0.65227	0.615983	0.610424	0.555293	0.562496	0.563057	0.660125	0.664012	0.650799	0.660954	0.660156	0.503893	0.547903	0.668955	0.643135	0.671341	0.647255	0.655147	0.248108	0.0264767	0.108248
Young Adult	P	0.4815	0.6689	0.6201	0.6187	0.5958	0	0	0	0.5417	0.545	0.7443	0.67	0.6889	0.6817	0.6198	0.5673	0.6429	0.6689	0.6189	0.6433	0.6118	0.5733	0.2975	0.2576	0.3415
	R	0.1678	0.0781	0.0794	0.1062	0.1039	0	0	0	0.0307	0.0286	0.0344	0.0699	0.0163	0.0596	0.0904	0.0155	0.0307	0.0781	0.0773	0.1181	0.1036	0.1038	0.0444	0.0045	0.0037
	F	0.24887	0.139869	0.140775	0.181283	0.176943	0	0	0	0.0581069	0.054348	0.0657607	0.126593	0.0318465	0.109616	0.157786	0.0301755	0.0586016	0.139869	0.137435	0.199563	0.177195	0.175775	0.0772682	0.00884548	0.00732068
Adolescent	P	0.6183	0.807	0.7624	0.7819	0.7528	0.7455	0	0	0.7279	0.702	0.8557	0.7948	0.8787	0.8482	0.6217	0.6347	0.7458	0.807	0.7517	0.7773	0.7378	0.7341	0.336	0.241	0.4808
	R	0.306	0.1928	0.1766	0.2264	0.2146	0.0107	0	0	0.1182	0.1109	0.1721	0.1833	0.1572	0.171	0.306	0.0536	0.0698	0.1928	0.1721	0.2332	0.2012	0.2144	0.0332	0.0052	0.0065
	F	0.40939	0.311241	0.286773	0.35113	0.33399	0.0210972	0	0	0.203375	0.191541	0.286565	0.297898	0.266689	0.28462	0.410133	0.098852	0.127653	0.311241	0.280077	0.358766	0.316178	0.331874	0.060429	0.0101803	0.0128266
Mice	P	0.9134	0.9287	0.9503	0.939	0.9536	0.862	0.8549	0.8467	0.8951	0.9008	0.928	0.9314	0.9213	0.9249	0.914	0.9228	0.8911	0.9287	0.9448	0.9355	0.9493	0.95	0.4985	0.3885	0.55
	R	0.7395	0.707	0.6836	0.7075	0.6567	0.7045	0.6487	0.6543	0.3551	0.3486	0.7137	0.6997	0.7204	0.7107	0.7389	0.6522	0.3715	0.707	0.6804	0.6976	0.6637	0.6527	0.1775	0.0164	0.0089
	F	0.817302	0.802826	0.795183	0.806975	0.777779	0.775332	0.737661	0.738169	0.508479	0.502671	0.806863	0.799093	0.808558	0.803774	0.817175	0.764254	0.524384	0.802826	0.791093	0.799222	0.781216	0.773776	0.261786	0.0314715	0.0175166
Treatment Outcome	P	0.4981	0.5684	0.5663	0.5337	0.5392	0.5568	0	0	0.5226	0.5247	0.5329	0.5396	0.5359	0.549	0.5	0.4444	0.4989	0.5684	0.5696	0.5526	0.5552	0.5461	0.4312	0.2703	0.3902
	R	0.4812	0.2247	0.211	0.2087	0.2134	0.0507	0	0	0.1197	0.117	0.2001	0.2247	0.1741	0.2091	0.4446	0.048	0.4396	0.2247	0.205	0.214	0.2067	0.2171	0.1077	0.0067	0.0053
	F	0.489504	0.322077	0.307447	0.300062	0.305781	0.0929375	0	0	0.194785	0.191335	0.29095	0.317279	0.262817	0.302852	0.470675	0.0866418	0.467377	0.322077	0.301492	0.308522	0.301246	0.310687	0.172352	0.0130759	0.010458
Aged, 80 and over	P	0.4725	0.632	0.568	0.6196	0.568	0	0	0	0.5102	0.5407	0.658	0.6309	0.6757	0.6838	0.477	0.5397	0.4909	0.632	0.5633	0.6196	0.5604	0.5564	0.4304	0.2105	0.375
	R	0.3286	0.0967	0.1023	0.1113	0.122	0	0	0	0.0322	0.0314	0.0546	0.0859	0.0215	0.0687	0.6157	0.0146	0.323	0.0967	0.0976	0.1302	0.1156	0.1229	0.0438	0.0052	0.0064
	F	0.387626	0.167735	0.173374	0.188703	0.200858	0	0	0	0.0605768	0.0593532	0.100833	0.151212	0.041674	0.124856	0.537547	0.0284309	0.389632	0.167735	0.166373	0.215183	0.191663	0.201329	0.0795087	0.0101493	0.0125852
Child	P	0.5916	0.7849	0.8027	0.775	0.8188	0.7152	0.7045	0.5	0.7886	0.8119	0.7202	0.7888	0.7463	0.7804	0.6765	0.7182	0.7287	0.7849	0.8116	0.7951	0.8195	0.8178	0.4286	0.2157	0.6
	R	0.5799	0.4202	0.3628	0.4303	0.3671	0.2529	0.1989	0.0795	0.2644	0.2406	0.473	0.4273	0.4338	0.423	0.5446	0.1504	0.1691	0.4202	0.3592	0.3978	0.3588	0.3795	0.0356	0.004	0.0086
	F	0.585692	0.547365	0.499733	0.55336	0.506926	0.373668	0.310217	0.137187	0.396022	0.371198	0.570993	0.55432	0.548674	0.548628	0.603426	0.248716	0.2745	0.547365	0.497996	0.530289	0.499086	0.518425	0.0657396	0.00785435	0.016957
Rats	P	0.9282	0.9407	0.9643	0.945	0.9682	0.9556	0.9545	0.9507	0.9506	0.9383	0.943	0.947	0.9411	0.9417	0.9289	0.94	0.8565	0.9407	0.9573	0.9458	0.9659	0.9696	0.156	0.3077	0.375
	R	0.7855	0.757	0.7365	0.7669	0.6975	0.6007	0.5983	0.5983	0.3224	0.3019	0.7688	0.7526	0.7731	0.7712	0.7855	0.7291	0.3664	0.757	0.7229	0.7471	0.7018	0.6931	0.0105	0.0124	0.0019
	F	0.850909	0.838911	0.835145	0.846686	0.810854	0.737684	0.735545	0.734414	0.481498	0.456818	0.847036	0.838682	0.848868	0.847964	0.851203	0.821226	0.513242	0.838911	0.82375	0.834789	0.812938	0.80836	0.0196757	0.0238393	0.00378084
Risk Factors	P	0.5324	0.6839	0.6358	0.6534	0.6837	0.7455	0	0	0.6559	0.6674	0.5896	0.6708	0.5934	0.6858	0.5373	0.6921	0.5392	0.6839	0.6687	0.6855	0.6892	0.6616	0.3388	0.1154	0.3043
	R	0.5662	0.2571	0.2178	0.2647	0.2431	0.0173	0	0	0.1378	0.1264	0.2156	0.249	0.1975	0.2529	0.5605	0.2803	0.5474	0.2571	0.2321	0.2672	0.2419	0.2588	0.0347	0.0025	0.0059
	F	0.54878	0.37371	0.324455	0.376767	0.35867	0.0338153	0	0	0.227751	0.212546	0.315742	0.363186	0.296362	0.36953	0.548655	0.399004	0.543269	0.37371	0.344594	0.384519	0.358109	0.37206	0.0629524	0.00489398	0.0115756
Prospective Studies	P	0.5945	0.7128	0.7334	0.7515	0.7632	0.6553	0	0	0.7885	0.7586	0.6991	0.7228	0.6947	0.7136	0.6564	0.6364	0.7039	0.7128	0.7514	0.7584	0.7662	0.7456	0.26	0.2143	0.3704
	R	0.5622	0.4709	0.3575	0.4787	0.3654	0.5299	0	0	0.0323	0.0173	0.5031	0.4559	0.5071	0.4669	0.5374	0.2425	0.502	0.4709	0.3283	0.4646	0.3638	0.4362	0.0102	0.0047	0.0079
	F	0.577899	0.567133	0.480687	0.584853	0.494193	0.585966	0	0	0.0620579	0.0338285	0.585123	0.559132	0.586258	0.564472	0.590969	0.351182	0.586048	0.567133	0.45695	0.57621	0.493351	0.550399	0.0196299	0.00919826	0.0154701
Questionnaires	P	0.5003	0.634	0.6794	0.6397	0.6809	0.7528	0	0	0.6071	0.612	0.6175	0.6178	0.6103	0.6155	0.5161	0.6299	0.5146	0.634	0.6809	0.647	0.677	0.6455	0.5	0.0385	0
	R	0.6765	0.4216	0.3004	0.3592	0.2834	0.0597	0	0	0.1061	0.0998	0.4287	0.4091	0.4733	0.4465	0.6417	0.4626	0.6275	0.4216	0.3137	0.3708	0.2914	0.3717	0.0196	0.0009	0
	F	0.575209	0.506431	0.416599	0.460067	0.400222	0.110627	0	0	0.180632	0.171614	0.506064	0.492243	0.53314	0.517553	0.572087	0.53344	0.56547	0.506431	0.429516	0.471424	0.40743	0.471751	0.0377213	0.00175888	0
Signal Transduction	P	0.5401	0.7322	0.7106	0.6667	0.7086	0.6734	0	0	0.6136	0.625	0.6447	0.7181	0.6514	0.7337	0.5683	0.6031	0.5639	0.7322	0.7381	0.7372	0.7349	0.7357	0.4348	0.1633	0
	R	0.7455	0.3674	0.3581	0.3592	0.346	0.143	0	0	0.0386	0.0322	0.3981	0.386	0.386	0.3703	0.5947	0.604	0.5933	0.3674	0.3424	0.351	0.331	0.3681	0.0214	0.0057	0
	F	0.626392	0.489288	0.476216	0.466865	0.464964	0.235904	0	0	0.072631	0.0612447	0.492242	0.502104	0.484751	0.49219	0.5812	0.60355	0.578227	0.489288	0.467794	0.475569	0.456425	0.490689	0.0407923	0.0110155	0
Cell Line, Tumor	P	0.6389	0.6634	0.7015	0.6613	0.6967	0.6411	0.6377	0.6647	0.6768	0.6483	0.6547	0.6656	0.6405	0.66	0.6432	0.6209	0.6432	0.6634	0.684	0.6833	0.7048	0.6692	0.0959	0.119	0.5714
	R	0.5504	0.4335	0.3455	0.3938	0.3573	0.3584	0.323	0.2425	0.1191	0.1009	0.4313	0.4421	0.4034	0.4227	0.5494	0.2232	0.5494	0.4335	0.3391	0.426	0.3637	0.3755	0.0075	0.0054	0.0043
	F	0.591357	0.524358	0.462977	0.49364	0.472355	0.45977	0.428806	0.355357	0.202555	0.174622	0.520022	0.531302	0.495024	0.515345	0.592611	0.328361	0.592611	0.524358	0.453415	0.52481	0.479805	0.481066	0.013912	0.0103312	0.00853577
Molecular Sequence Data	P	0.9984	0.612	0.6471	0.5899	0.6242	0.6634	0.7368	0.8	0.7059	0.7	0.6097	0.6623	0.6433	0.6911	0.9405	0.7416	0.9283	0.612	0.6542	0.6044	0.6202	0.5936	0.2407	0.2785	0.6667
	R	0.4047	0.1002	0.0504	0.0838	0.0609	0.0878	0.0275	0.0026	0.0393	0.0413	0.1565	0.1991	0.15	0.1978	0.4558	0.0432	0.4492	0.1002	0.0458	0.0891	0.0524	0.0851	0.0085	0.0144	0.0013
	F	0.575943	0.172206	0.0935164	0.146753	0.110973	0.155076	0.0530211	0.00518315	0.0744548	0.0779981	0.249068	0.306162	0.243275	0.30757	0.614023	0.081644	0.605434	0.172206	0.0856067	0.155305	0.0966354	0.148859	0.0164201	0.0273841	0.00259494
Pregnancy	P	0.7107	0.9097	0.93	0.9269	0.9332	0.8587	0.8324	0.7523	0.9416	0.9514	0.8953	0.9084	0.8813	0.9047	0.7919	0.8835	0.8545	0.9097	0.9278	0.9234	0.9371	0.9358	0.3805	0.2727	0.8333
	R	0.8143	0.5571	0.5365	0.5301	0.5145	0.5662	0.5291	0.5151	0.2488	0.2193	0.6111	0.5767	0.6139	0.5718	0.7975	0.4625	0.6503	0.5571	0.5195	0.5294	0.5067	0.5004	0.1205	0.0042	0.0105
	F	0.758981	0.69102	0.680457	0.674468	0.663302	0.682428	0.646967	0.611503	0.393599	0.35644	0.726391	0.705507	0.723689	0.700721	0.79469	0.60716	0.738545	0.69102	0.666057	0.672974	0.657748	0.652102	0.183035	0.00827259	0.0207387
Infant	P	0.4606	0.7337	0.6646	0.7981	0.7256	0.8	1	0	0.7801	0.7463	0.7	0.6995	0.7005	0.7204	0.6194	0.6437	0.5385	0.7337	0.6733	0.7692	0.7186	0.7353	0.3091	0.08	0.5294
	R	0.4067	0.2031	0.1678	0.2016	0.1867	0.0187	0.0016	0	0.0859	0.0781	0.2131	0.2162	0.21	0.2233	0.3341	0.0437	0.0546	0.2031	0.1584	0.1961	0.1663	0.1756	0.0398	0.0016	0.007
	F	0.431975	0.318135	0.267948	0.32189	0.296985	0.0365457	0.00319489	0	0.154759	0.141402	0.326733	0.330309	0.32313	0.340925	0.434067	0.0818437	0.0991472	0.318135	0.256464	0.312525	0.270094	0.283497	0.0705198	0.00313725	0.0138173
Magnetic Resonance Imaging	P	0.7048	0.7544	0.7902	0.7474	0.7735	0.7556	0.7658	0.8431	0.8108	0.8462	0.7315	0.7439	0.7343	0.7382	0.7277	0.7202	0.7267	0.7544	0.7877	0.7778	0.773	0.7851	0.2727	0.0667	0.3333
	R	0.5005	0.3794	0.3324	0.3539	0.3382	0.2997	0.2498	0.0421	0.0294	0.0215	0.427	0.4212	0.3898	0.3976	0.4789	0.4789	0.4662	0.3794	0.3275	0.3775	0.3373	0.3399	0.0059	0.001	0.002
	F	0.585335	0.504885	0.467954	0.48035	0.470626	0.429173	0.376717	0.0801955	0.0567425	0.0419345	0.539233	0.537861	0.509261	0.516831	0.577649	0.575271	0.568007	0.504885	0.462647	0.5083	0.469662	0.47441	0.0115501	0.00197046	0.00397614
Cells, Cultured	P	0.4978	0.6036	0.5773	0.6087	0.6216	0	0	0	0.5714	0.5714	0.56	0.5676	0.5263	0.578	0.5045	0.5833	0.5141	0.6036	0.5859	0.626	0.6038	0.6574	0.1458	0.0909	0
	R	0.316	0.0621	0.0519	0.0649	0.0639	0	0	0	0.0074	0.0074	0.0519	0.0778	0.0278	0.0584	0.0519	0.0065	0.0677	0.0621	0.0538	0.076	0.0593	0.0658	0.0065	0.0037	0
	F	0.386593	0.112614	0.095238	0.117294	0.115887	0	0	0	0.0146108	0.0146108	0.0949959	0.136843	0.0528105	0.106082	0.0941177	0.0128567	0.119644	0.112614	0.0985506	0.135544	0.107994	0.119626	0.0124452	0.00711057	0
Prognosis	P	0.5238	0.839	0.7801	0.7203	0.7682	0	0	0	0.835	0.8333	0.67	0.843	0.6596	0.8526	0.5297	0.6023	0.5304	0.839	0.7876	0.8195	0.7769	0.8345	0.3441	0.2222	0.3158
	R	0.4809	0.2281	0.2048	0.2086	0.2067	0	0	0	0.08	0.0698	0.253	0.2298	0.2595	0.226	0.4726	0.334	0.4549	0.2281	0.1898	0.2114	0.1881	0.2158	0.0298	0.0037	0.0056
	F	0.501434	0.358684	0.324428	0.323511	0.32575	0	0	0	0.146011	0.12881	0.367302	0.361151	0.372465	0.357292	0.499524	0.429709	0.489757	0.358684	0.305886	0.336099	0.30287	0.342921	0.0548499	0.0072788	0.0110049
Case-Control Studies	P	0.7944	0.6484	0.6067	0.7245	0.6833	0.8039	0	0	0.7632	0.6875	0.6364	0.6531	0.6809	0.6907	0.7944	0.7925	0.7925	0.6484	0.619	0.7401	0.6923	0.636	0.1176	0.25	0.4667
	R	0.268	0.2408	0.1973	0.2898	0.2612	0.0558	0	0	0.0789	0.0599	0.2381	0.2408	0.2177	0.2218	0.268	0.2599	0.2286	0.2408	0.1946	0.2789	0.2571	0.2449	0.0082	0.0095	0.0095
	F	0.400789	0.35118	0.297766	0.414	0.377931	0.104356	0	0	0.143015	0.110199	0.346545	0.351866	0.329917	0.335775	0.400789	0.391431	0.354844	0.35118	0.29611	0.40513	0.374953	0.35363	0.015331	0.0183044	0.018621
Disease Models, Animal	P	0.6425	0.684	0.6082	0.6279	0.6591	0	0	0	0.5	0.8148	0.542	0.6418	0.5645	0.6412	0.6425	0.6244	0.6425	0.684	0.6612	0.6884	0.6855	0.6635	0.1667	0.0526	0
	R	0.2793	0.1779	0.0664	0.1216	0.1306	0	0	0	0.0124	0.0248	0.08	0.1937	0.0394	0.1892	0.2793	0.1554	0.2793	0.1779	0.0901	0.1667	0.1227	0.1554	0.0023	0.0011	0
	F	0.389347	0.282361	0.119729	0.203743	0.218003	0	0	0	0.0241998	0.0481349	0.139421	0.297586	0.0736589	0.292185	0.389347	0.248863	0.389347	0.282361	0.158589	0.268404	0.208144	0.25182	0.0045374	0.00215493	0
Rats, Sprague-Dawley	P	0.9163	0.8009	0.7949	0.8342	0.7926	0.6582	1	0	0.64	0.5918	0.7322	0.7595	0.7725	0.7706	0.917	0.6654	0.9152	0.8009	0.8207	0.8265	0.8101	0.7897	0	0.3158	0
	R	0.3845	0.3198	0.2865	0.2976	0.2754	0.0961	0.0074	0	0.0591	0.0536	0.3235	0.3327	0.3013	0.329	0.3882	0.3198	0.3789	0.3198	0.2791	0.2994	0.268	0.2847	0	0.0111	0
	F	0.541693	0.457085	0.421193	0.438696	0.408768	0.167713	0.0146913	0	0.108208	0.0982971	0.448739	0.462709	0.433515	0.461127	0.545479	0.431983	0.535923	0.457085	0.416544	0.439567	0.402758	0.418517	0	0.0214462	0
Sensitivity and Specificity	P	0.5093	0.5304	0.4921	0.5274	0.53	1	0	0	0.5567	0.5843	0.4902	0.494	0.5088	0.5219	0.5731	0.5054	0.5602	0.5304	0.4817	0.5237	0.5097	0.4933	0.0588	0.1379	0
	R	0.2396	0.1531	0.1179	0.1568	0.133	0.0013	0	0	0.0678	0.0652	0.1568	0.1543	0.1443	0.1493	0.3689	0.2334	0.3501	0.1531	0.1154	0.1518	0.1317	0.1393	0.0013	0.005	0
	F	0.325887	0.237613	0.190225	0.241731	0.21264	0.00259662	0	0	0.120878	0.11731	0.237599	0.235151	0.224835	0.23218	0.448867	0.31933	0.430904	0.237613	0.186194	0.235374	0.209316	0.217252	0.00254376	0.0096501	0
Cell Proliferation	P	0.5794	0.7368	0.7742	0.7132	0.7774	0.6313	1	0	0.7241	0.7426	0.6299	0.7254	0.6253	0.71	0.5801	0.658	0.5754	0.7368	0.7719	0.7699	0.7844	0.7367	0	0.0968	0
	R	0.5061	0.3066	0.3212	0.3297	0.3102	0.3333	0.0049	0	0.1277	0.1229	0.3686	0.3406	0.3431	0.3187	0.5024	0.2762	0.483	0.3066	0.3005	0.3054	0.3054	0.3029	0	0.0036	0
	F	0.540275	0.433013	0.454031	0.450939	0.443453	0.436268	0.00975221	0	0.217111	0.210897	0.46506	0.463548	0.443082	0.439928	0.538461	0.389081	0.525167	0.433013	0.432592	0.437324	0.439633	0.429293	0	0.00694183	0
Biological Markers	P	0.5854	0.8365	0.7383	0.7679	0.7047	0	0	0	0.9286	0.8889	0.7594	0.8043	0.6667	0.7583	0.6667	0.6424	0.6854	0.8365	0.7615	0.8227	0.6797	0.7792	0.2857	0.1176	0.3333
	R	0.3915	0.171	0.1414	0.1105	0.135	0	0	0	0.0167	0.0103	0.1297	0.19	0.0513	0.2336	0.3877	0.3736	0.3607	0.171	0.1271	0.1491	0.1118	0.154	0.0077	0.0026	0.0026
	F	0.469207	0.283953	0.237344	0.193199	0.226592	0	0	0	0.0328099	0.020364	0.221559	0.307386	0.0952694	0.357171	0.490288	0.472442	0.472658	0.283953	0.217841	0.252448	0.192016	0.257173	0.0149958	0.00508752	0.00515975
Cohort Studies	P	0.5156	0.6099	0.5	0.4848	0.4906	0	0	0	0.6667	0.75	0.5556	0.6181	0.3333	0.6179	0	0.5349	0.5455	0.6099	0.55	0.6225	0.5278	0.5753	0.1579	0.0385	0.1176
	R	0.3102	0.1484	0.0735	0.0856	0.1043	0	0	0	0.0027	0.004	0.0134	0.1644	0.0027	0.1751	0	0.1537	0.2567	0.1484	0.0735	0.1257	0.1016	0.143	0.0281	0.0013	0.0027
	F	0.387356	0.238716	0.12816	0.145508	0.172028	0	0	0	0.00537822	0.00795756	0.0261689	0.25972	0.00535661	0.272873	0	0.238786	0.349115	0.238716	0.129671	0.209164	0.170399	0.229063	0.0477096	0.00251508	0.0052788
Risk Assessment	P	0.5453	0.5	0.6429	0.5714	0.7234	0	0	0	0	0	0	0	0	0	0.5453	0.6159	0.5495	0.5	0.7692	0.8649	0.7805	0.7778	0.272	0.1875	0.5
	R	0.285	0.001	0.0089	0.0079	0.0335	0	0	0	0	0	0	0	0	0	0.285	0.0838	0.2791	0.001	0.0099	0.0316	0.0316	0.0138	0.0641	0.003	0.003
	F	0.374348	0.00199601	0.0175569	0.0155845	0.0640346	0	0	0	0	0	0	0	0	0	0.374348	0.147527	0.37018	0.00199601	0.0195484	0.0609723	0.0607408	0.0271188	0.10375	0.00590551	0.00596421
Brain	P	0.497	0.7326	0.6556	0.626	0.6667	0.6271	0.52	0.5098	0.6429	0.8333	0.6115	0.7343	0.6879	0.7143	0.6199	0.6	0.623	0.7326	0.687	0.7298	0.6776	0.7137	0.1786	0.2727	0.5
	R	0.7047	0.2567	0.1922	0.0937	0.1825	0.045	0.0316	0.0316	0.0109	0.0122	0.1033	0.2552	0.1312	0.2369	0.3111	0.288	0.3755	0.2567	0.192	0.2202	0.1764	0.2211	0.0061	0.0036	0.0012
	F	0.582901	0.380185	0.297255	0.163002	0.286559	0.0839741	0.0595794	0.0595112	0.0214366	0.0240479	0.176743	0.378764	0.22037	0.355798	0.414288	0.389189	0.468576	0.380185	0.300123	0.33832	0.279927	0.33761	0.0117971	0.00710619	0.00239425
Mutation	P	0.5276	0.6396	0.6328	0.627	0.6381	0.5758	0.5786	0	0.6625	0.6567	0.5788	0.6037	0.5708	0.6269	0.5411	0.5674	0.5356	0.6396	0.6399	0.6322	0.634	0.6215	0.175	0.0833	0.5556
	R	0.5341	0.2401	0.2157	0.2035	0.2045	0.2279	0.0824	0	0.0539	0.0448	0.295	0.296	0.2625	0.294	0.4751	0.4323	0.4435	0.2401	0.2024	0.2116	0.1974	0.2238	0.0071	0.0041	0.0051
	F	0.53083	0.349137	0.321732	0.307272	0.309735	0.326552	0.144256	0	0.0996894	0.0838779	0.390813	0.397233	0.359618	0.400279	0.505957	0.490721	0.485218	0.349137	0.307529	0.317074	0.301062	0.329094	0.0136463	0.00781533	0.0101072
Mice, Inbred C57BL	P	0.8401	0.7379	0.671	0.728	0.6488	0.5567	0	0	0.6216	0.6176	0.6842	0.697	0.7452	0.7125	0.8406	0.8057	0.8435	0.7379	0.6552	0.7206	0.6562	0.6679	0.4106	0.25	0.4
	R	0.2638	0.2567	0.1526	0.187	0.1545	0.0531	0	0	0.0453	0.0413	0.1663	0.1811	0.1526	0.1683	0.2648	0.1673	0.2598	0.1801	0.1496	0.1929	0.1654	0.1722	0.1762	0.0098	0.002
	F	0.401519	0.380895	0.248651	0.297565	0.24957	0.0969523	0	0	0.0844459	0.0774226	0.267566	0.2875	0.253325	0.272284	0.402734	0.277068	0.397247	0.289533	0.243583	0.304332	0.264205	0.273806	0.246584	0.0188607	0.0039801
Cell Line	P	0.4279	0.5	0.3333	0.4	0.48	0	0	0	1	1	0.5	0.5	0	0.3333	1	1	1	0.5	0.3333	0.5185	0.4242	0.6364	0.0508	0.1026	0.5
	R	0.3419	0.009	0.0064	0.0077	0.0154	0	0	0	0.0013	0.0013	0.0026	0.0038	0	0.0013	0.0013	0.0013	0.0013	0.09	0.0077	0.0179	0.0179	0.009	0.0038	0.0051	0.0013
	F	0.380096	0.0176817	0.0125588	0.0151091	0.0298426	0	0	0	0.00259662	0.00259662	0.0051731	0.00754268	0	0.0025899	0.00259662	0.00259662	0.00259662	0.009	0.0150523	0.0346053	0.0343505	0.017749	0.00707106	0.00971699	0.00259326
Apoptosis	P	0.6419	0.8142	0.8626	0.8028	0.8829	0.7217	0.6877	0.7612	0.8333	0.8496	0.7598	0.828	0.7518	0.8169	0.6425	0.761	0.6424	0.8142	0.8689	0.8371	0.8724	0.842	0	0	0
	R	0.7527	0.5521	0.4868	0.5443	0.4806	0.6252	0.6267	0.4759	0.3421	0.2986	0.6299	0.5614	0.6407	0.5552	0.7434	0.6734	0.7263	0.5521	0.4743	0.5194	0.4572	0.4806	0	0	0
	F	0.692899	0.65801	0.622371	0.648748	0.622401	0.669993	0.655785	0.585652	0.485064	0.441893	0.688779	0.669122	0.691818	0.661093	0.689277	0.714525	0.681779	0.65801	0.613638	0.641046	0.599972	0.611924	0	0	0
Infant, Newborn	P	0.7291	0.8324	0.7955	0.8423	0.8024	0.8484	0.7873	0.7656	0.8835	0.8652	0.8122	0.8213	0.8225	0.8203	0.7481	0.8534	0.8176	0.8324	0.7882	0.8516	0.8025	0.8139	0.8077	0.3077	0.625
	R	0.4088	0.3105	0.2869	0.2572	0.2705	0.2681	0.2151	0.0499	0.0928	0.0785	0.2997	0.314	0.3211	0.3211	0.4118	0.2018	0.2834	0.3105	0.2732	0.2705	0.2623	0.263	0.0428	0.0041	0.0051
	F	0.52387	0.452288	0.421709	0.394069	0.404603	0.407445	0.337886	0.0936933	0.167958	0.14394	0.437839	0.454308	0.461883	0.461536	0.531197	0.326414	0.420904	0.452288	0.405759	0.410583	0.395371	0.397541	0.0812923	0.00809217	0.0101174
Tomography, X-Ray Computed	P	0.5647	0.7461	0.8469	0.7642	0.8451	0.7463	0	0	1	1	0.6655	0.7288	0.6863	0.71	0.6183	0.6309	0.6268	0.7461	0.8396	0.7719	0.8578	0.8025	0	0.25	0.75
	R	0.5684	0.2262	0.1683	0.1787	0.1711	0.0475	0	0	0.001	0.001	0.1835	0.1635	0.1663	0.1559	0.539	0.2909	0.538	0.2262	0.1692	0.2091	0.1721	0.1854	0	0.0038	0.0029
	F	0.566544	0.347152	0.280798	0.289665	0.284583	0.0893153	0	0	0.001998	0.001998	0.287678	0.267082	0.267726	0.255662	0.575933	0.398197	0.579015	0.347152	0.281642	0.329061	0.286683	0.301212	0	0.00748621	0.00577766
RNA, Messenger	P	0.4903	0.6778	0.6178	0.6447	0.6121	0.4667	0	0	0.3	0.3	0.5661	0.6935	0.5311	0.6842	0.5412	0.5832	0.5272	0.6778	0.6244	0.6982	0.6077	0.6184	0	0	0
	R	0.5605	0.1943	0.2213	0.1516	0.2086	0.0334	0	0	0.0048	0.0048	0.2182	0.2197	0.1768	0.1863	0.4283	0.4299	0.4013	0.1943	0.2197	0.1879	0.2022	0.2038	0	0	0
	F	0.523055	0.302022	0.325871	0.245477	0.311159	0.0623387	0	0	0.00944882	0.00944882	0.314989	0.333688	0.265287	0.292858	0.478176	0.494951	0.455714	0.302022	0.325034	0.296111	0.303437	0.306568	0	0	0
Age Factors	P	0.447	0	0.25	1	0.625	0	0	0	0.5	0	0	0	0	0	0	0	0	0	0.25	0	0.6296	0.4167	0.5	0	1
	R	0.1091	0	0.0011	0.0023	0.0225	0	0	0	0.0011	0	0	0	0	0	0	0	0	0	0.0011	0	0.0191	0.0056	0.0067	0	0.0011
	F	0.175392	0	0.00219036	0.00458944	0.0434363	0	0	0	0.00219517	0	0	0	0	0	0	0	0	0	0.00219036	0	0.0370753	0.0110515	0.0132228	0	0.00219758
Algorithms	P	0.6408	0.792	0.8376	0.7881	0.8197	0.7473	0	0	0.7857	0.7556	0.7724	0.7994	0.7383	0.7731	0.6461	0.7007	0.6528	0.792	0.825	0.7925	0.8128	0.8145	0.6038	0.15	0
	R	0.5782	0.2408	0.1831	0.2064	0.1665	0.1509	0	0	0.0366	0.0377	0.2675	0.2786	0.2974	0.2875	0.5694	0.3119	0.5572	0.2408	0.1831	0.212	0.1687	0.1998	0.071	0.0033	0
	F	0.607893	0.369314	0.300509	0.327127	0.27678	0.251097	0	0	0.0699419	0.0718168	0.397379	0.413196	0.424004	0.419133	0.60533	0.431658	0.601223	0.369314	0.299688	0.334515	0.279408	0.320886	0.127059	0.00645793	0
Models, Molecular	P	0.5207	0.5556	0.5405	0.5976	0.6102	0.6758	0.7437	0	0.8095	0.7966	0.7378	0.7257	0.7287	0.7291	0.5446	1	0.5515	0.5556	0.5851	0.5549	0.6117	0.5175	0.5652	0.2459	0.25
	R	0.5182	0.1293	0.0705	0.1152	0.0846	0.2597	0.1739	0	0.0599	0.0552	0.3901	0.3854	0.3725	0.389	0.4806	0.0047	0.4783	0.1293	0.0646	0.1128	0.074	0.087	0.0611	0.0176	0.0012
	F	0.519447	0.20978	0.124731	0.193164	0.148598	0.375212	0.281886	0	0.111546	0.103246	0.510357	0.503438	0.492991	0.507325	0.510602	0.00935603	0.512298	0.20978	0.116354	0.187488	0.132028	0.148958	0.110279	0.0328489	0.00238854
Antineoplastic Agents	P	0.6185	0.6522	0.7126	0.6875	0.6914	0.4286	0	0	0	0.5	0.6044	0.5833	0.6	0.567	0.6704	0.6095	0.6717	0.6522	0.7121	0.7	0.73333	0.6375	0.2727	0.125	0.3333
	R	0.1661	0.0932	0.0963	0.0683	0.087	0.0047	0	0	0	0.0016	0.0854	0.0978	0.0652	0.0854	0.1866	0.1599	0.2068	0.0932	0.073	0.087	0.0854	0.0792	0.0047	0.0031	0.0016
	F	0.261873	0.163094	0.169671	0.124256	0.154552	0.00929804	0	0	0	0.00318979	0.149654	0.167514	0.117619	0.148442	0.291941	0.253338	0.316238	0.163094	0.132425	0.154765	0.152984	0.140896	0.00924074	0.00604996	0.00318471
Gene Expression Regulation	P	0.342	0	0.3333	1	0.25	0	0	0	0	0	0	0	0	0	0	0	0.5	0	0.25	0.6667	0.4167	0.6667	0	0.0435	0
	R	0.0988	0	0.0015	0.0015	0.003	0	0	0	0	0	0	0	0	0	0	0	0.0015	0	0.0015	0.003	0.0075	0.003	0	0.0015	0
	F	0.15331	0	0.00298656	0.00299551	0.00592885	0	0	0	0	0	0	0	0	0	0	0	0.00299103	0	0.00298211	0.00597312	0.0147348	0.00597312	0	0.0029	0
Dose-Response Relationship, Drug	P	0.5259	0	0.5714	0	0.3529	0	0	0	0	0	0	1	0	0	0	0	0.6667	0	0.5	1	0.4545	0.5	0.1176	0	0
	R	0.0978	0	0.0064	0	0.0096	0	0	0	0	0	0	0.0016	0	0	0	0	0.0032	0	0.0064	0.0032	0.008	0.0032	0.0128	0	0
	F	0.164929	0	0.0126582	0	0.0186915	0	0	0	0	0	0	0.00319489	0	0	0	0	0.00636943	0	0.0126382	0.00637959	0.0157232	0.0063593	0.0230871	0	0
Amino Acid Sequence	P	0.4133	0.584	0.629	0.5429	0.6406	0.7414	0	0	0.8889	0.75	0.5681	0.5541	0.6	0.5628	0.5455	0.5495	0.5301	0.584	0.6714	0.5769	0.5857	0.6066	0	0.122	0.5
	R	0.6421	0.0979	0.0523	0.0764	0.055	0.0576	0	0	0.0107	0.008	0.1622	0.1716	0.1448	0.1501	0.2172	0.067	0.2359	0.0979	0.063	0.0804	0.055	0.0992	0	0.0067	0.0013
	F	0.502899	0.167689	0.0965704	0.13395	0.101302	0.106895	0	0	0.0211455	0.0158311	0.252351	0.262046	0.233298	0.236993	0.310693	0.119437	0.326503	0.167689	0.115191	0.141131	0.100557	0.170515	0	0.0127024	0.00259326
Genotype	P	0.4273	0.6292	0.6685	0.6629	0.68	0.5339	0.5167	0	0.5319	0.5349	0.564	0.6304	0.5461	0.6312	0.4956	0.5242	0.5018	0.6292	0.6901	0.6834	0.6747	0.6379	0	0.125	0.4167
	R	0.7505	0.2854	0.225	0.2231	0.225	0.1191	0.1758	0	0.0473	0.0435	0.2665	0.3062	0.3025	0.3365	0.2136	0.3894	0.2628	0.2854	0.2231	0.2571	0.2117	0.2098	0	0.0038	0.0095
	F	0.544555	0.392682	0.336682	0.333844	0.338122	0.194755	0.262342	0	0.0868746	0.080457	0.361965	0.41219	0.389336	0.438977	0.298534	0.446855	0.344946	0.392682	0.337191	0.373636	0.322279	0.315752	0	0.00737578	0.0185765
Neoplasms	P	0.4482	0.7477	0.7778	0.8621	0.8224	0	0	0	0.8667	0.9	0.5686	0.7472	0.6604	0.7734	0.6042	0.587	0.6085	0.7477	0.7778	0.8654	0.8308	0.7636	0.1186	0.1071	0
	R	0.6495	0.1057	0.1202	0.0991	0.1651	0	0	0	0.0343	0.0237	0.0382	0.1752	0.0461	0.1304	0.4934	0.4269	0.4551	0.1057	0.0922	0.1783	0.1427	0.1107	0.0184	0.004	0
	F	0.530392	0.185217	0.208222	0.177766	0.274994	0	0	0	0.0659885	0.0461838	0.0715904	0.283845	0.0861838	0.223172	0.543208	0.49431	0.520738	0.185217	0.164858	0.29568	0.243565	0.193367	0.0318575	0.00771197	0
Phylogeny	P	0.5085	0.7821	0.787	0.8143	0.8142	0.7575	0.6622	0.7056	0.7981	0.7732	0.7507	0.7623	0.7514	0.7464	0.5073	0.6429	0.518	0.7821	0.7978	0.7855	0.815	0.8224	0.3421	0.2273	0
	R	0.7269	0.4595	0.4105	0.4294	0.3879	0.4765	0.3691	0.307	0.1563	0.1412	0.4878	0.4953	0.4896	0.4878	0.7175	0.3051	0.7043	0.4595	0.4087	0.4275	0.3898	0.4011	0.0245	0.0094	0
	F	0.598395	0.57889	0.539563	0.562291	0.525461	0.585006	0.474	0.427848	0.261406	0.238792	0.591347	0.600457	0.592885	0.590008	0.594363	0.413816	0.596952	0.57889	0.540507	0.553671	0.527369	0.539215	0.0457253	0.0180534	0
Macro Average	P	0.611186	0.678038	0.693914	0.711374	0.707774	0.532676	0.352978	0.25292	0.668968	0.674414	0.63466	0.682778	0.623514	0.662512	0.617354	0.640694	0.650168	0.678036	0.700378	0.730346	0.714571	0.712284	0.29205	0.209992	0.354242
	R	0.49886	0.302088	0.268384	0.284194	0.272746	0.209054	0.161784	0.13195	0.133308	0.1269	0.301238	0.314462	0.292448	0.311222	0.438514	0.288846	0.381682	0.302176	0.263282	0.294268	0.267546	0.280784	0.071726	0.025756	0.033664
	F	0.54934	0.417961	0.387064	0.406136	0.393755	0.300266	0.221874	0.173424	0.222314	0.213607	0.408557	0.430604	0.398151	0.4235	0.512788	0.39818	0.480995	0.418045	0.382701	0.419509	0.389323	0.402788	0.115167	0.0458842	0.061485
Micro Average	P	0.747391	0.839595	0.841366	0.84043	0.843589	0.826132	0.822214	0.812058	0.809818	0.80871	0.831929	0.84027	0.834056	0.842374	0.78458	0.783741	0.762219	0.839283	0.842171	0.844788	0.842939	0.83796	0.682646	0.717831	0.688408
	R	0.670538	0.581476	0.559285	0.573615	0.560399	0.499906	0.479727	0.458487	0.41111	0.409215	0.544674	0.559133	0.541036	0.560986	0.65423	0.525412	0.574371	0.581381	0.555464	0.576626	0.556153	0.566756	0.348485	0.241222	0.285237
	F	0.706882	0.687094	0.671921	0.68185	0.673434	0.622891	0.605924	0.586077	0.545363	0.543443	0.658331	0.671462	0.656326	0.673469	0.713501	0.629089	0.655095	0.686923	0.669411	0.685411	0.670153	0.676178	0.46142	0.3611	0.403349

## Sheet: SVM_perf
MeSH heading	Measure	MTI (baseline)	Unigram (binary)	Unigram (tf)	Bigram (binary)	Bigram (tf)	First level hypernyms	Second level hypernyms	Third level hypernym	Noun phrases (MetaMap)	Noun phrases TIAB	Concepts	Concepts TIAB	CUIs	CUIs TIAB	MTI predictions	MTI MMI	MTI PRC	Title/Abstract (unigram, binary)	Title/Abstract (unigram, tf)	Title/Abstract (bigram, binary)	Title/Abstract (bigram, tf)	Argumentative (unigram, binary)	Journal	Affiliation	Author
Humans	P	0.9099	0.8994	0.89	0.9062	0.9047	0.932	0.9277	0.9181	0.8769	0.8751	0.9421	0.9436	0.9433	0.9436	0.9247	0.875	0.8892	0.9003	0.8942	0.9073	0.9042	0.8969	0.8026	0.7354	0.7415
	R	0.9439	0.9505	0.9407	0.9476	0.9411	0.8532	0.8591	0.8725	0.7145	0.728	0.8515	0.8956	0.8561	0.9027	0.9416	0.9535	0.9523	0.9492	0.9394	0.9528	0.9464	0.9454	0.9546	1	0.9838
	F	0.926588	0.9242	0.9147	0.9264	0.9225	0.8909	0.8921	0.8947	0.7874	0.7948	0.8945	0.919	0.8975	0.9227	0.933	0.9126	0.9197	0.9241	0.9163	0.9295	0.9248	0.9205	0.872	0.8475	0.8457
Male	P	0.7885	0.7165	0.89	0.7341	0.7405	0.6634	0.6354	0.5985	0.655	0.6527	0.7224	0.7134	0.7197	0.7158	0.7641	0.5795	0.5955	0.7094	0.7053	0.7363	0.7373	0.7109	0.3703	0.3178	0.3537
	R	0.7299	0.761	0.9407	0.7573	0.7259	0.7839	0.7863	0.7895	0.7237	0.7204	0.7693	0.7748	0.7764	0.7809	0.767	0.8025	0.8029	0.7677	0.7292	0.7657	0.7451	0.7454	0.9209	0.9997	0.7766
	F	0.758069	0.738	0.9147	0.7455	0.7331	0.7187	0.7029	0.6809	0.6877	0.6849	0.7451	0.7429	0.747	0.7469	0.7656	0.673	0.6838	0.7374	0.7171	0.7507	0.7412	0.7278	0.5282	0.4823	0.486
Female	P	0.8105	0.7514	0.7151	0.7704	0.7747	0.685	0.66	0.625	0.6906	0.687	0.7583	0.7501	0.7565	0.7515	0.7965	0.621	0.657	0.7457	0.7382	0.7729	0.7715	0.7422	0.4013	0.3397	0.3769
	R	0.7471	0.7613	0.7142	0.7557	0.7275	0.7822	0.7806	0.7751	0.7197	0.7183	0.77	0.7723	0.7726	0.7751	0.7729	0.7763	0.7758	0.7627	0.7308	0.7606	0.7379	0.7449	0.9078	0.9916	0.7694
	F	0.77751	0.7563	0.7146	0.763	0.7504	0.7304	0.7152	0.692	0.7049	0.7023	0.7641	0.761	0.7645	0.7631	0.7845	0.69	0.7115	0.7541	0.7345	0.7667	0.7543	0.7436	0.5566	0.5061	0.5059
Animals	P	0.8727	0.8319	0.7433	0.8344	0.8324	0.8416	0.8639	0.872	0.6684	0.6614	0.8439	0.8353	0.8446	0.844	0.8795	0.8843	0.8258	0.8259	0.8031	0.8395	0.8304	0.7968	0.2823	0.5932	0.2734
	R	0.7726	0.7967	0.7155	0.7767	0.7641	0.8036	0.7652	0.6979	0.7406	0.7375	0.8097	0.8089	0.8145	0.812	0.8135	0.7084	0.7708	0.7934	0.7664	0.782	0.7647	0.7786	0.752	0.0031	0.7293
	F	0.819605	0.8139	0.7291	0.8045	0.7968	0.8222	0.8115	0.7753	0.7026	0.6974	0.8264	0.8219	0.8293	0.8277	0.8452	0.7866	0.7974	0.8093	0.7843	0.8098	0.7962	0.7876	0.4105	0.0062	0.3977
Adult	P	0.5837	0.5452	0.8044	0.5878	0.5944	0.4773	0.4654	0.4312	0.4916	0.4911	0.5367	0.5432	0.5338	0.5419	0.5548	0.41	0.4381	0.5477	0.5409	0.5848	0.59	0.5509	0.2277	0.1817	0.2148
	R	0.5934	0.7149	0.7717	0.6899	0.6586	0.7547	0.7443	0.7431	0.7064	0.7012	0.7236	0.7183	0.7293	0.7238	0.747	0.7232	0.7391	0.7113	0.645	0.6951	0.6609	0.6811	0.779	0.9904	0.6226
	F	0.58851	0.6186	0.7877	0.6348	0.6248	0.5847	0.5727	0.5457	0.5797	0.5777	0.6163	0.6186	0.6164	0.6198	0.6367	0.5233	0.5501	0.6189	0.5884	0.6352	0.6235	0.6091	0.3524	0.3071	0.3194
Middle Aged	P	0.6891	0.6034	0.5422	0.6345	0.6428	0.538	0.5209	0.4854	0.545	0.5448	0.5925	0.603	0.5857	0.5937	0.6332	0.4476	0.4807	0.6099	0.5982	0.6387	0.6451	0.6092	0.2173	0.4935	0.2223
	R	0.6074	0.7338	0.6358	0.7253	0.6913	0.7588	0.7585	0.7476	0.7166	0.7151	0.7427	0.7427	0.7499	0.7468	0.7343	0.7514	0.7477	0.7359	0.6702	0.7286	0.6954	0.7059	0.7867	0.0136	0.6046
	F	0.645676	0.6622	0.5853	0.6769	0.6661	0.6296	0.6176	0.5886	0.6191	0.6184	0.6592	0.6656	0.6577	0.6615	0.68	0.561	0.5852	0.667	0.6321	0.6807	0.6693	0.654	0.3406	0.0264	0.3251
Young Adult	P	0.4815	0.2837	0.5996	0.346	0.3684	0.2319	0.2589	0.2327	0.2384	0.2361	0.2822	0.2878	0.2833	0.2865	0.3075	0.2189	0.2389	0.2873	0.3058	0.3407	0.3562	0.2869	0.0936	0	0.1001
	R	0.1678	0.6026	0.669	0.5666	0.5012	0.689	0.4789	0.3533	0.6985	0.689	0.58	0.5989	0.5753	0.5981	0.5884	0.5125	0.5361	0.6081	0.533	0.5889	0.5214	0.59	0.6309	0	0.4213
	F	0.24887	0.3858	0.6324	0.4296	0.4247	0.347	0.3361	0.2806	0.3555	0.3517	0.3797	0.3887	0.3796	0.3874	0.4039	0.3068	0.3305	0.3902	0.3886	0.4317	0.4232	0.3861	0.163	0	0.1617
Adolescent	P	0.6183	0.3731	0.3056	0.4181	0.4377	0.2714	0.299	0.2553	0.2605	0.2573	0.391	0.3728	0.4153	0.3896	0.5184	0.2596	0.3309	0.3647	0.3599	0.4068	0.4216	0.342	0.1006	0	0.1044
	R	0.306	0.6145	0.5209	0.5842	0.5293	0.67	0.5154	0.5152	0.6593	0.6548	0.5688	0.5957	0.5254	0.5766	0.4467	0.529	0.4519	0.6156	0.5486	0.6096	0.5431	0.6049	0.71	0	0.4412
	F	0.40939	0.4643	0.3852	0.4874	0.4792	0.3863	0.3785	0.3414	0.3734	0.3695	0.4635	0.4586	0.4639	0.465	0.4798	0.3483	0.382	0.4581	0.4346	0.488	0.4747	0.4369	0.1762	0	0.1688
Mice	P	0.9134	0.9119	0.3597	0.8631	0.8522	0.8235	0.8048	0.8044	0.5142	0.5046	0.9169	0.9102	0.9131	0.9145	0.9129	0.9229	0.7489	0.9024	0.83	0.865	0.8463	0.8408	0.0928	0	0.1579
	R	0.7395	0.7478	0.5343	0.7757	0.7601	0.7497	0.7078	0.7123	0.7327	0.7384	0.7346	0.7376	0.7392	0.7387	0.7405	0.6495	0.5128	0.7577	0.7647	0.7795	0.7585	0.7677	0.7139	0	0.553
	F	0.817302	0.8217	0.43	0.8171	0.8035	0.7849	0.7532	0.7556	0.6043	0.5995	0.8157	0.8148	0.817	0.8172	0.8177	0.7624	0.6087	0.8238	0.796	0.82	0.8	0.8026	0.1642	0	0.2456
Treatment Outcome	P	0.4981	0.3195	0.8255	0.3433	0.3546	0.2824	0.2746	0.2083	0.2591	0.256	0.3199	0.3283	0.3153	0.3237	0.3889	0.2463	0.3923	0.3283	0.331	0.3464	0.3545	0.3184	0.0756	0	0.0913
	R	0.4812	0.5995	0.7596	0.5579	0.4985	0.6335	0.5418	0.4638	0.6659	0.6662	0.6079	0.6122	0.6069	0.6079	0.5802	0.5118	0.5749	0.6079	0.5435	0.5852	0.5238	0.5789	0.6849	0	0.3735
	F	0.489504	0.4169	0.7912	0.4251	0.4144	0.3907	0.3645	0.2875	0.3731	0.3698	0.4192	0.4274	0.415	0.4224	0.4657	0.3326	0.4663	0.4263	0.4115	0.4352	0.4229	0.4108	0.1362	0	0.1468
Aged, 80 and over	P	0.4725	0.2428	0.3248	0.2884	0.3088	0.1978	0.21	0.1697	0.1767	0.1738	0.245	0.2479	0.2431	0.2421	0.3265	0.1879	0.3401	0.2476	0.2657	0.2856	0.3021	0.2474	0.1607	0	0.0789
	R	0.3286	0.5971	0.5222	0.5842	0.4974	0.6671	0.4983	0.3595	0.6937	0.6838	0.5704	0.5898	0.5679	0.5846	0.5692	0.4785	0.4631	0.6065	0.546	0.6164	0.5241	0.622	0.1903	0	0.3698
	F	0.387626	0.3452	0.4005	0.3862	0.381	0.3051	0.2955	0.2306	0.2817	0.2771	0.3428	0.3491	0.3405	0.3424	0.415	0.2698	0.3921	0.3516	0.3575	0.3904	0.3833	0.3539	0.1743	0	0.13
Child	P	0.5916	0.5624	0.2647	0.5533	0.5741	0.3592	0.3619	0.3592	0.3984	0.3581	0.5936	0.6012	0.5549	0.5708	0.5995	0.2992	0.3703	0.5736	0.5121	0.5523	0.554	0.5277	0.0699	0	0.0901
	R	0.5799	0.6367	0.5365	0.6399	0.577	0.6608	0.627	0.5669	0.5392	0.5478	0.6237	0.6259	0.6486	0.6421	0.6155	0.5248	0.5072	0.6374	0.618	0.646	0.6011	0.6439	0.6212	0	0.3781
	F	0.585692	0.5973	0.3545	0.5935	0.5755	0.4654	0.4589	0.4398	0.4582	0.4331	0.6083	0.6133	0.5981	0.6044	0.6074	0.3811	0.4281	0.6039	0.5601	0.5955	0.5766	0.58	0.1256	0	0.1455
Rats	P	0.9282	0.9347	0.4995	0.8996	0.8813	0.9431	0.9545	0.9507	0.4621	0.4195	0.941	0.9358	0.9397	0.9406	0.9282	0.9387	0.7224	0.9341	0.8596	0.9037	0.8717	0.8926	0.2475	0	0.0613
	R	0.7855	0.7725	0.5903	0.7892	0.7644	0.6169	0.5983	0.5983	0.6379	0.6603	0.7706	0.7675	0.7731	0.775	0.7855	0.7216	0.4501	0.7737	0.7706	0.7855	0.7626	0.7725	0.1246	0	0.4061
	F	0.850909	0.8459	0.5411	0.8408	0.8187	0.7459	0.7355	0.7344	0.5359	0.513	0.8473	0.8433	0.8483	0.8498	0.8509	0.816	0.5546	0.8464	0.8127	0.8405	0.8135	0.8282	0.1658	0	0.1066
Risk Factors	P	0.5324	0.3338	0.8605	0.3879	0.4106	0.2881	0.3042	0.2598	0.2409	0.235	0.3441	0.3694	0.3437	0.3718	0.4648	0.655	0.4749	0.3656	0.3563	0.3895	0.3953	0.36	0.1268	0	0.0732
	R	0.5662	0.6186	0.7725	0.5607	0.5032	0.6457	0.5658	0.5015	0.6199	0.6262	0.6199	0.5979	0.6161	0.5987	0.6008	0.3163	0.5966	0.6051	0.5556	0.5975	0.5243	0.592	0.2063	0	0.3049
	F	0.54878	0.4336	0.8141	0.4586	0.4522	0.3984	0.3956	0.3423	0.347	0.3418	0.4426	0.4566	0.4412	0.4587	0.5242	0.4266	0.5289	0.4558	0.4342	0.4716	0.4507	0.4477	0.1571	0	0.118
Prospective Studies	P	0.5945	0.4805	0.3508	0.4958	0.4849	0.43	0.2791	0.2827	0.1277	0.1274	0.4273	0.4212	0.4327	0.4172	0.5475	0.4362	0.6684	0.4658	0.4219	0.4828	0.4647	0.442	0.1102	0	0.0559
	R	0.5622	0.6984	0.5345	0.689	0.6441	0.6283	0.5134	0.4465	0.7622	0.7646	0.6228	0.6276	0.6228	0.6189	0.585	0.3016	0.511	0.7031	0.6701	0.6969	0.6685	0.6937	0.1803	0	0.2882
	F	0.577899	0.5693	0.4236	0.5766	0.5533	0.5106	0.3616	0.3462	0.2188	0.2185	0.5069	0.5041	0.5107	0.4984	0.5657	0.3566	0.5792	0.5604	0.5178	0.5704	0.5483	0.54	0.1368	0	0.0936
Questionnaires	P	0.5003	0.4081	0.4303	0.3953	0.3954	0.2597	0.2675	0.2198	0.1523	0.1523	0.4191	0.4103	0.4314	0.4201	0.4576	0.6087	0.4651	0.4043	0.3718	0.3883	0.3758	0.3478	0.1047	0	0.0383
	R	0.6765	0.7068	0.6591	0.7068	0.6453	0.6827	0.5971	0.4367	0.7781	0.7843	0.7014	0.7094	0.6979	0.6979	0.697	0.4866	0.6889	0.7157	0.6693	0.7157	0.6595	0.7139	0.0758	0	0.2647
	F	0.575209	0.5175	0.5207	0.507	0.4903	0.3763	0.3695	0.2925	0.2547	0.2551	0.5247	0.5199	0.5332	0.5244	0.5525	0.5409	0.5553	0.5167	0.478	0.5034	0.4788	0.4677	0.0879	0	0.067
Signal Transduction	P	0.5401	0.4154	0.3733	0.4393	0.4806	0.3487	0.3323	0.3263	0.1563	0.1561	0.4381	0.4686	0.4239	0.4669	0.4924	0.5627	0.5026	0.4617	0.47	0.4505	0.4742	0.4527	0.1575	0	0.0524
	R	0.7455	0.7777	0.6693	0.7655	0.664	0.7169	0.5876	0.4982	0.8034	0.8049	0.767	0.7563	0.772	0.7613	0.7627	0.6705	0.7541	0.7362	0.6819	0.752	0.6762	0.7355	0.1108	0	0.2945
	F	0.626392	0.5416	0.4793	0.5582	0.5576	0.4692	0.4245	0.3943	0.2618	0.2615	0.5577	0.5786	0.5473	0.5788	0.5984	0.6119	0.6032	0.5675	0.5564	0.5635	0.5575	0.5605	0.1301	0	0.089
Cell Line, Tumor	P	0.6389	0.4386	0.4682	0.456	0.4717	0.3684	0.345	0.3193	0.1472	0.1458	0.4383	0.434	0.4354	0.4273	0.6045	0.2966	0.6174	0.4325	0.4263	0.455	0.4615	0.3937	0.0999	0	0.0454
	R	0.5504	0.7285	0.6791	0.7167	0.6706	0.6996	0.6899	0.676	0.7768	0.7972	0.7318	0.7157	0.7232	0.7189	0.5773	0.6298	0.5644	0.7318	0.6953	0.7221	0.676	0.7114	0.1856	0	0.3337
	F	0.591357	0.5476	0.5543	0.5574	0.5538	0.4826	0.4599	0.4337	0.2475	0.2466	0.5482	0.5403	0.5435	0.536	0.5906	0.4033	0.5897	0.5436	0.5285	0.5583	0.5485	0.5069	0.1299	0	0.08
Molecular Sequence Data	P	0.9984	0.3624	0.4347	0.3633	0.3826	0.3889	0.3879	0.3746	0.2045	0.2054	0.413	0.4059	0.4194	0.4134	0.6433	0.2702	0.6342	0.3615	0.3346	0.3421	0.364	0.3241	0.3395	0	0.0635
	R	0.4047	0.6431	0.7039	0.6988	0.6267	0.6634	0.63	0.5547	0.778	0.7787	0.6667	0.6896	0.6627	0.6811	0.6424	0.5259	0.6346	0.6575	0.6411	0.7158	0.6444	0.6981	0.1676	0	0.2973
	F	0.575943	0.4635	0.5375	0.478	0.4752	0.4903	0.4802	0.4472	0.3239	0.3251	0.51	0.511	0.5137	0.5145	0.6429	0.357	0.6344	0.4665	0.4397	0.4629	0.4652	0.4427	0.2245	0	0.1047
Pregnancy	P	0.7107	0.8089	0.337	0.8018	0.8467	0.6871	0.6409	0.6211	0.3259	0.2762	0.8064	0.8016	0.7975	0.8025	0.7209	0.6896	0.7947	0.8059	0.8251	0.7992	0.8317	0.7997	0.3027	0	0.0628
	R	0.8143	0.7414	0.6411	0.7344	0.6734	0.7218	0.6917	0.6594	0.679	0.6678	0.7295	0.719	0.7232	0.7148	0.8164	0.6104	0.6566	0.7274	0.6678	0.7253	0.6615	0.7106	0.1409	0	0.3139
	F	0.758981	0.7737	0.4418	0.7666	0.7502	0.704	0.6653	0.6397	0.4405	0.3908	0.766	0.758	0.7585	0.7561	0.7657	0.6476	0.7191	0.7646	0.7382	0.7605	0.7369	0.7525	0.1923	0	0.1046
Infant	P	0.4606	0.2974	0.8396	0.3254	0.3833	0.2344	0.2718	0.2317	0.1236	0.1173	0.3017	0.3004	0.3061	0.3027	0.3427	0.1987	0.2204	0.3022	0.3299	0.3202	0.3519	0.268	0.1294	0	0.0596
	R	0.4067	0.6823	0.6931	0.6737	0.5792	0.6183	0.5113	0.3084	0.6768	0.6612	0.6706	0.6745	0.6589	0.6651	0.6565	0.4715	0.5215	0.6838	0.5988	0.6862	0.5909	0.6651	0.1374	0	0.3177
	F	0.431975	0.4142	0.7593	0.4389	0.4613	0.3399	0.3549	0.2646	0.209	0.1992	0.4162	0.4157	0.418	0.416	0.4503	0.2796	0.3098	0.4191	0.4254	0.4367	0.4411	0.3821	0.1333	0	0.1004
Magnetic Resonance Imaging	P	0.7048	0.5561	0.3403	0.5772	0.5691	0.3614	0.3199	0.332	0.0804	0.077	0.5046	0.5106	0.4996	0.4882	0.6775	0.7031	0.6755	0.552	0.5479	0.578	0.5632	0.5196	0.1536	0	0.0497
	R	0.5005	0.6308	0.5956	0.6112	0.5563	0.6053	0.5583	0.4016	0.6572	0.6425	0.6425	0.6396	0.6337	0.6464	0.5289	0.5034	0.526	0.6288	0.5544	0.6131	0.5632	0.6112	0.0881	0	0.3262
	F	0.585335	0.5911	0.4332	0.5937	0.5627	0.4526	0.4067	0.3635	0.1433	0.1375	0.5653	0.5678	0.5587	0.5563	0.5941	0.5868	0.5914	0.5879	0.5511	0.5951	0.5632	0.5617	0.112	0	0.0863
Cells, Cultured	P	0.4978	0.237	0.5506	0.2644	0.3095	0.2393	0.2607	0.2326	0.12	0.1203	0.2513	0.2518	0.2612	0.2646	0.2878	0.2177	0.2875	0.2372	0.2508	0.2602	0.2899	0.2202	0.0811	0	0.0471
	R	0.316	0.5607	0.5593	0.6126	0.4968	0.5848	0.3837	0.316	0.7507	0.7572	0.5394	0.5635	0.5292	0.5728	0.5032	0.3892	0.469	0.5765	0.5181	0.6376	0.519	0.62	0.1372	0	0.279
	F	0.386593	0.3331	0.5549	0.3694	0.3814	0.3396	0.3105	0.268	0.2069	0.2076	0.3429	0.348	0.3498	0.3619	0.3661	0.2793	0.3565	0.3361	0.338	0.3696	0.372	0.325	0.1019	0	0.0807
Prognosis	P	0.5238	0.338	0.2498	0.3191	0.3553	0.1768	0.1984	0.1424	0.109	0.1053	0.3462	0.3681	0.343	0.3666	0.398	0.5058	0.3963	0.3584	0.3416	0.317	0.3463	0.3293	0.1371	0	0.0442
	R	0.4809	0.5367	0.5088	0.5433	0.4809	0.5181	0.4242	0.3219	0.6512	0.6521	0.5405	0.5181	0.5256	0.5163	0.506	0.3647	0.4958	0.5228	0.4995	0.5591	0.5051	0.5256	0.0856	0	0.2521
	F	0.501434	0.4148	0.3351	0.4021	0.4087	0.2637	0.2704	0.1975	0.1867	0.1813	0.4221	0.4304	0.4151	0.4287	0.4455	0.4238	0.4405	0.4253	0.4057	0.4046	0.4109	0.4049	0.1054	0	0.0752
Case-Control Studies	P	0.7944	0.2762	0.3457	0.3413	0.3599	0.208	0.1882	0.1203	0.1015	0.0988	0.267	0.266	0.2691	0.2598	0.5249	0.6062	0.5469	0.2781	0.259	0.3218	0.3424	0.2646	0.0394	0	0.0288
	R	0.268	0.6463	0.4958	0.6803	0.6014	0.5973	0.3741	0.3279	0.7673	0.751	0.6476	0.6435	0.6367	0.6313	0.3728	0.3184	0.317	0.6531	0.585	0.6857	0.619	0.6599	0.0735	0	0.2367
	F	0.400789	0.387	0.4073	0.4545	0.4503	0.3085	0.2505	0.176	0.1794	0.1746	0.3781	0.3764	0.3783	0.3681	0.436	0.4175	0.4014	0.3901	0.3591	0.4381	0.4409	0.3777	0.0513	0	0.0514
Disease Models, Animal	P	0.6425	0.2582	0.2638	0.2943	0.3301	0.2501	0.2645	0.1758	0.1032	0.0987	0.2709	0.2826	0.2676	0.2904	0.3881	0.2428	0.4347	0.2768	0.2685	0.2922	0.3093	0.2363	0.1843	0	0.0332
	R	0.2793	0.6453	0.5796	0.6847	0.5822	0.6137	0.4764	0.4054	0.7354	0.7196	0.6104	0.6363	0.5957	0.6239	0.4921	0.4921	0.3863	0.6532	0.5878	0.6959	0.6036	0.6227	0.1644	0	0.241
	F	0.389347	0.3688	0.3626	0.4116	0.4214	0.3554	0.3402	0.2452	0.181	0.1736	0.3752	0.3914	0.3693	0.3963	0.434	0.3251	0.4091	0.3889	0.3686	0.4116	0.409	0.3426	0.1738	0	0.0583
Rats, Sprague-Dawley	P	0.9163	0.4213	0.2719	0.3984	0.4235	0.2639	0.2799	0.2923	0.0991	0.0988	0.3904	0.3781	0.3948	0.3838	0.5996	0.4499	0.9152	0.4119	0.3486	0.3996	0.3927	0.3305	0.0565	0	0.0292
	R	0.3845	0.7375	0.5935	0.7542	0.6396	0.7006	0.6229	0.61	0.7634	0.7726	0.7505	0.7652	0.7837	0.7967	0.6063	0.7726	0.3789	0.7523	0.6617	0.7726	0.6525	0.7227	0.1072	0	0.2865
	F	0.541693	0.5363	0.373	0.5214	0.5096	0.3834	0.3862	0.3952	0.1754	0.1752	0.5136	0.5061	0.5251	0.518	0.6029	0.5687	0.5359	0.5324	0.4566	0.5268	0.4903	0.4536	0.074	0	0.0531
Sensitivity and Specificity	P	0.5093	0.2136	0.3616	0.2254	0.2418	0.1599	0.1455	0.1156	0.0987	0.0978	0.2335	0.2238	0.2395	0.228	0.237	0.1862	0.2357	0.207	0.2209	0.2199	0.2323	0.1919	0.1863	0	0.0263
	R	0.2396	0.5307	0.6784	0.5295	0.4241	0.532	0.404	0.3049	0.7039	0.7152	0.5583	0.5621	0.5483	0.5546	0.6085	0.3902	0.5847	0.5307	0.4906	0.5558	0.4605	0.5609	0.0376	0	0.2108
	F	0.325887	0.3046	0.4717	0.3162	0.308	0.2459	0.214	0.1676	0.1731	0.172	0.3293	0.3201	0.3333	0.3231	0.3412	0.2521	0.336	0.2979	0.3046	0.3151	0.3088	0.286	0.0626	0	0.0468
Cell Proliferation	P	0.5794	0.3895	0.2106	0.433	0.4718	0.382	0.3218	0.3067	0.1702	0.1574	0.3934	0.4261	0.3974	0.4333	0.4842	0.4754	0.4542	0.4232	0.4545	0.428	0.4471	0.4298	0.1048	0	0.0341
	R	0.5061	0.7202	0.4655	0.6995	0.6302	0.7092	0.5547	0.5146	0.6898	0.7044	0.7117	0.691	0.7299	0.7117	0.5584	0.3881	0.5487	0.7141	0.6436	0.7092	0.6375	0.663	0.0474	0	0.2324
	F	0.540275	0.5056	0.29	0.5349	0.5396	0.4966	0.4073	0.3844	0.2731	0.2573	0.5067	0.5271	0.5146	0.5387	0.5186	0.4273	0.497	0.5315	0.5327	0.5339	0.5256	0.5215	0.0653	0	0.0594
Biological Markers	P	0.5854	0.2223	0.4561	0.2393	0.2877	0.186	0.1692	0.0936	0.0695	0.0652	0.2449	0.2338	0.2181	0.2327	0.4341	0.4467	0.5536	0.2183	0.2341	0.2202	0.2604	0.1882	0.0728	0	0.0286
	R	0.3915	0.5687	0.6387	0.6162	0.5212	0.5661	0.3248	0.3068	0.6444	0.62	0.5725	0.5777	0.5225	0.5481	0.4647	0.4519	0.4044	0.5828	0.516	0.6187	0.5237	0.5944	0.0244	0	0.2144
	F	0.469207	0.3196	0.5322	0.3447	0.3708	0.28	0.2225	0.1435	0.1254	0.118	0.3431	0.3328	0.3078	0.3267	0.4489	0.4493	0.4674	0.3176	0.3221	0.3248	0.3478	0.2859	0.0365	0	0.0504
Cohort Studies	P	0.5156	0.2015	0.2506	0.2437	0.2611	0.1381	0.1813	0.0992	0.0693	0.0689	0.2085	0.202	0.2145	0.1975	0.1674	0.1041	0.1246	0.1945	0.1914	0.2248	0.2354	0.166	0.0669	0	0.0426
	R	0.3102	0.5976	0.5109	0.6484	0.5414	0.6096	0.4064	0.3703	0.7179	0.7206	0.5936	0.6297	0.5922	0.5976	0.4358	0.3556	0.4051	0.6203	0.5575	0.6551	0.5722	0.6283	0.1364	0	0.2901
	F	0.387356	0.3014	0.3363	0.3543	0.3523	0.2252	0.2507	0.1565	0.1264	0.1258	0.3085	0.3058	0.315	0.2969	0.2418	0.161	0.1906	0.2961	0.2849	0.3347	0.3336	0.2626	0.0897	0	0.0744
Risk Assessment	P	0.5453	0.1175	0.1996	0.1341	0.1706	0.1015	0.1201	0.0904	0.0608	0.061	0.1203	0.1289	0.1178	0.1325	0.2667	0.099	0.2678	0.1219	0.1281	0.1295	0.1561	0.1097	0.1912	0	0.0337
	R	0.285	0.3984	0.5468	0.4931	0.3836	0.4724	0.3205	0.3097	0.5996	0.5957	0.3777	0.429	0.3609	0.4241	0.3471	0.3383	0.3491	0.4438	0.4004	0.5207	0.4162	0.499	0.2061	0	0.1963
	F	0.374348	0.1815	0.2925	0.2109	0.2362	0.1671	0.1747	0.14	0.1104	0.1106	0.1824	0.1982	0.1777	0.2019	0.3016	0.1532	0.3031	0.1912	0.1941	0.2074	0.227	0.1799	0.1984	0	0.0575
Brain	P	0.497	0.2554	0.1272	0.3246	0.3745	0.2688	0.2893	0.1997	0.065	0.0625	0.2736	0.2784	0.2856	0.2788	0.3677	0.2895	0.3872	0.2804	0.3231	0.331	0.3536	0.2824	0.0902	0	0.0363
	R	0.7047	0.6719	0.3787	0.7108	0.5674	0.6416	0.5796	0.2928	0.661	0.6525	0.6513	0.6671	0.661	0.6817	0.7157	0.6075	0.7072	0.6756	0.6002	0.6987	0.6087	0.6719	0.068	0	0.2637
	F	0.582901	0.3701	0.1904	0.4457	0.4512	0.3789	0.3859	0.2374	0.1183	0.1141	0.3853	0.3928	0.3988	0.3958	0.4858	0.3922	0.5004	0.3963	0.4201	0.4492	0.4473	0.3977	0.0776	0	0.0639
Mutation	P	0.5276	0.2935	0.3324	0.3407	0.3853	0.3379	0.2978	0.3074	0.089	0.0878	0.3243	0.3565	0.3301	0.3702	0.3423	0.4244	0.3586	0.3243	0.343	0.3289	0.3652	0.319	0.0819	0	0.0416
	R	0.5341	0.705	0.5978	0.705	0.5778	0.7314	0.6277	0.5463	0.7192	0.7253	0.7345	0.7253	0.7202	0.7111	0.5819	0.5086	0.5829	0.6928	0.6114	0.7253	0.6022	0.6877	0.0448	0	0.2503
	F	0.53083	0.4145	0.4273	0.4594	0.4624	0.4622	0.4039	0.3934	0.1584	0.1567	0.45	0.478	0.4527	0.4869	0.431	0.4627	0.444	0.4418	0.4395	0.4526	0.4547	0.4358	0.0579	0	0.0714
Mice, Inbred C57BL	P	0.8401	0.3646	0.3501	0.3638	0.3788	0.3113	0.319	0.3378	0.1449	0.1388	0.3685	0.3612	0.3661	0.3668	0.5205	0.4198	0.6525	0.3623	0.3372	0.355	0.3706	0.2919	0.2043	0	0.0601
	R	0.2638	0.6959	0.6094	0.7638	0.6211	0.7077	0.6112	0.5768	0.8278	0.8228	0.6909	0.6978	0.7067	0.7126	0.5502	0.5797	0.377	0.7146	0.6368	0.7785	0.6398	0.7657	0.2825	0	0.3307
	F	0.401519	0.4785	0.4447	0.4929	0.4705	0.4324	0.4192	0.426	0.2466	0.2375	0.4807	0.476	0.4824	0.4843	0.5349	0.487	0.4779	0.4808	0.4409	0.4877	0.4693	0.4227	0.2371	0	0.1017
Cell Line	P	0.4279	0.1667	0.3358	0.1741	0.2058	0.1552	0.1665	0.1383	0.0735	0.0711	0.174	0.1685	0.1779	0.1657	0.1918	0.1523	0.1685	0.1624	0.1661	0.1644	0.1913	0.1309	0.1184	0	0.0292
	R	0.3419	0.5519	0.627	0.6684	0.5519	0.5941	0.3342	0.3867	0.7631	0.7618	0.4955	0.5275	0.5083	0.516	0.5006	0.3854	0.4622	0.5851	0.5711	0.6837	0.5775	0.6082	0.2714	0	0.219
	F	0.380096	0.256	0.4373	0.2762	0.2998	0.2461	0.2222	0.2038	0.1342	0.13	0.2576	0.2554	0.2636	0.2509	0.2773	0.2184	0.2469	0.2542	0.2574	0.2651	0.2874	0.2155	0.1649	0	0.0516
Apoptosis	P	0.6419	0.5926	0.1692	0.6302	0.7111	0.5163	0.503	0.4216	0.4633	0.4142	0.5918	0.6185	0.5917	0.6276	0.6159	0.7346	0.6175	0.6284	0.7209	0.6235	0.7033	0.6964	0.0748	0	0.0277
	R	0.7527	0.8165	0.5634	0.7978	0.7045	0.7869	0.7869	0.7605	0.619	0.6454	0.8118	0.7994	0.818	0.8072	0.7605	0.6843	0.7481	0.7994	0.7232	0.8009	0.7263	0.7278	0.0171	0	0.2317
	F	0.692899	0.6867	0.2602	0.7042	0.7078	0.6235	0.6137	0.5424	0.53	0.5046	0.6846	0.6974	0.6867	0.7061	0.6806	0.7085	0.6765	0.7036	0.722	0.7012	0.7146	0.7118	0.0278	0	0.0495
Infant, Newborn	P	0.7291	0.4211	0.709	0.414	0.4797	0.3653	0.3196	0.2747	0.0952	0.0877	0.4057	0.3946	0.4127	0.408	0.6532	0.3817	0.6492	0.4128	0.4517	0.4044	0.4372	0.3739	0.0204	0	0.0456
	R	0.4088	0.6147	0.7201	0.6351	0.5668	0.5872	0.5943	0.579	0.686	0.6493	0.6116	0.6014	0.6075	0.6106	0.4954	0.4241	0.3792	0.5963	0.5382	0.6208	0.5464	0.6228	0.5688	0	0.2569
	F	0.52387	0.4998	0.7145	0.5012	0.5196	0.4504	0.4157	0.3726	0.1672	0.1546	0.4878	0.4766	0.4915	0.4892	0.5635	0.4017	0.4788	0.4879	0.4912	0.4897	0.4857	0.4673	0.0394	0	0.0775
Tomography, X-Ray Computed	P	0.5647	0.3001	0.4693	0.3439	0.3975	0.2497	0.2582	0.1986	0.0757	0.0736	0.2634	0.2554	0.2664	0.2553	0.4971	0.3631	0.5298	0.3162	0.3796	0.3436	0.3805	0.3216	0.0994	0	0.0407
	R	0.5684	0.5894	0.5535	0.5485	0.4829	0.557	0.4563	0.3707	0.6606	0.6255	0.5665	0.5665	0.5665	0.5722	0.5789	0.4249	0.5751	0.5599	0.4886	0.5523	0.4886	0.5542	0.0314	0	0.2158
	F	0.566544	0.3977	0.508	0.4227	0.4361	0.3448	0.3298	0.2586	0.1358	0.1316	0.3596	0.352	0.3624	0.3531	0.5349	0.3916	0.5515	0.4041	0.4273	0.4236	0.4278	0.407	0.0477	0	0.0684
RNA, Messenger	P	0.4903	0.2556	0.3877	0.3	0.3644	0.2594	0.2763	0.249	0.0736	0.0728	0.2785	0.2697	0.2868	0.2736	0.2815	0.4075	0.2647	0.2537	0.3185	0.2943	0.3551	0.2671	0.0689	0	0.0238
	R	0.5605	0.6592	0.4791	0.6879	0.5541	0.6497	0.5525	0.5032	0.7245	0.7389	0.6656	0.6815	0.6672	0.6831	0.6194	0.5159	0.6146	0.6752	0.5939	0.6959	0.5876	0.6768	0.1194	0	0.2022
	F	0.523055	0.3683	0.4286	0.4178	0.4397	0.3707	0.3684	0.3332	0.1336	0.1325	0.3927	0.3865	0.4011	0.3907	0.3871	0.4554	0.3701	0.3689	0.4147	0.4136	0.4427	0.3831	0.0874	0	0.0426
Age Factors	P	0.447	0.1201	0.3235	0.1514	0.1779	0.1168	0.1144	0.0848	0.0699	0.0677	0.1361	0.1402	0.1308	0.1403	0.1166	0.0759	0.0864	0.1247	0.1306	0.136	0.1601	0.1177	0.0671	0	0.0286
	R	0.1091	0.3791	0.5939	0.5276	0.3937	0.4724	0.2576	0.2576	0.622	0.6085	0.3521	0.3937	0.3465	0.3892	0.2677	0.2553	0.2497	0.3982	0.3971	0.5399	0.4207	0.4747	0.0529	0	0.1766
	F	0.175392	0.1824	0.4189	0.2353	0.2451	0.1872	0.1585	0.1276	0.1257	0.1219	0.1963	0.2068	0.1899	0.2063	0.1624	0.117	0.1284	0.19	0.1965	0.2173	0.2319	0.1887	0.0592	0	0.0492
Algorithms	P	0.6408	0.3259	0.1289	0.3372	0.3832	0.3194	0.3203	0.2219	0.104	0.1026	0.3775	0.3882	0.3658	0.3776	0.5812	0.5126	0.5481	0.3182	0.3526	0.3163	0.3577	0.2531	0.1581	0	0.0296
	R	0.5782	0.6337	0.3757	0.6493	0.5683	0.6115	0.4817	0.3785	0.7148	0.7159	0.6393	0.6415	0.6337	0.6337	0.596	0.3618	0.5882	0.6304	0.5616	0.6526	0.5805	0.6493	0.0988	0	0.1998
	F	0.607893	0.4305	0.1919	0.4439	0.4578	0.4196	0.3848	0.2797	0.1815	0.1795	0.4747	0.4837	0.4639	0.4733	0.5885	0.4242	0.5675	0.4229	0.4332	0.4261	0.4427	0.3643	0.1216	0	0.0516
Models, Molecular	P	0.5207	0.2631	0.3588	0.2795	0.3198	0.3786	0.3797	0.313	0.1179	0.1184	0.4036	0.4017	0.4014	0.4006	0.3294	0.1986	0.3437	0.2609	0.2799	0.2592	0.3022	0.228	0.13	0	0.0458
	R	0.5182	0.7203	0.5527	0.7967	0.7133	0.7967	0.725	0.6698	0.8778	0.8848	0.8167	0.819	0.8132	0.8214	0.7203	0.4653	0.7015	0.7591	0.7321	0.8179	0.745	0.7979	0.3102	0	0.3032
	F	0.519447	0.3854	0.4351	0.4138	0.4416	0.5132	0.4984	0.4266	0.2078	0.2089	0.5402	0.5391	0.5375	0.5385	0.4521	0.2784	0.4614	0.3883	0.4049	0.3937	0.43	0.3547	0.1832	0	0.0795
Antineoplastic Agents	P	0.6185	0.228	0.286	0.2459	0.2958	0.2149	0.2053	0.2369	0.0625	0.0604	0.2268	0.2155	0.2277	0.2233	0.2616	0.2096	0.2365	0.2142	0.2389	0.2187	0.2729	0.1663	0.0488	0	0.0303
	R	0.1661	0.6227	0.7215	0.6708	0.5388	0.5963	0.4224	0.3944	0.6755	0.6724	0.587	0.5792	0.5823	0.5978	0.587	0.5016	0.6056	0.6134	0.559	0.6693	0.559	0.6118	0.0776	0	0.2391
	F	0.261873	0.3337	0.4096	0.3599	0.3819	0.3159	0.2763	0.296	0.1144	0.1108	0.3271	0.3141	0.3274	0.3252	0.3619	0.2957	0.3402	0.3175	0.3347	0.3296	0.3668	0.2615	0.0599	0	0.0538
Gene Expression Regulation	P	0.342	0.1259	0.2588	0.1364	0.1496	0.1353	0.1495	0.149	0.068	0.0662	0.1299	0.1371	0.1321	0.1377	0.136	0.1327	0.1364	0.1278	0.1242	0.1323	0.1456	0.1147	0.0551	0	0.026
	R	0.0988	0.4716	0.5714	0.6123	0.4731	0.5329	0.3308	0.3518	0.6946	0.7021	0.4296	0.4716	0.4192	0.4536	0.3488	0.3368	0.3234	0.4925	0.4835	0.6347	0.5045	0.5419	0.0599	0	0.2111
	F	0.15331	0.1987	0.3562	0.2231	0.2273	0.2158	0.206	0.2094	0.1238	0.121	0.1995	0.2125	0.2009	0.2113	0.1957	0.1904	0.1918	0.2029	0.1977	0.2189	0.226	0.1894	0.0574	0	0.0464
Dose-Response Relationship, Drug	P	0.5259	0.1373	0.1219	0.1549	0.1776	0.136	0.1514	0.1033	0.054	0.0536	0.1379	0.1388	0.1321	0.1432	0.1218	0.081	0.0986	0.1336	0.1362	0.138	0.168	0.12	0.053	0	0.0216
	R	0.0978	0.4199	0.4671	0.5272	0.3862	0.4647	0.2772	0.2885	0.6346	0.6362	0.3846	0.4103	0.3494	0.4006	0.2708	0.2003	0.2949	0.4535	0.4151	0.5353	0.4279	0.484	0.024	0	0.1731
	F	0.164929	0.207	0.1933	0.2394	0.2433	0.2104	0.1958	0.1521	0.0996	0.0988	0.203	0.2075	0.1917	0.211	0.1681	0.1154	0.1478	0.2064	0.2051	0.2194	0.2413	0.1924	0.0331	0	0.0384
Amino Acid Sequence	P	0.4133	0.2228	0.1369	0.2225	0.253	0.2275	0.2252	0.2002	0.0968	0.0954	0.2574	0.2452	0.2546	0.2569	0.3358	0.1783	0.3258	0.2188	0.216	0.2136	0.2402	0.1919	0.1204	0	0.0353
	R	0.6421	0.6247	0.4022	0.6917	0.6166	0.6126	0.4866	0.3458	0.7828	0.7842	0.6381	0.6515	0.6354	0.6488	0.6716	0.4826	0.6756	0.634	0.6206	0.7158	0.6488	0.6957	0.1005	0	0.2453
	F	0.502899	0.3284	0.2043	0.3367	0.3588	0.3318	0.3079	0.2536	0.1722	0.1701	0.3669	0.3563	0.3635	0.3681	0.4477	0.2604	0.4396	0.3253	0.3204	0.329	0.3506	0.3009	0.1096	0	0.0617
Genotype	P	0.4273	0.2624	0.2202	0.31	0.3539	0.2475	0.2445	0.2235	0.0641	0.0617	0.283	0.2537	0.2932	0.2728	0.3042	0.256	0.2795	0.2464	0.3052	0.2798	0.3254	0.2208	0.084	0	0.028
	R	0.7505	0.7278	0.618	0.7372	0.5974	0.7051	0.569	0.4707	0.7335	0.724	0.7335	0.7372	0.7316	0.7467	0.7372	0.6295	0.7335	0.7108	0.6219	0.7372	0.6238	0.7297	0.0643	0	0.2382
	F	0.544555	0.3858	0.3246	0.4365	0.4444	0.3664	0.342	0.3031	0.1179	0.1137	0.4084	0.3775	0.4186	0.3996	0.4307	0.3639	0.4048	0.3659	0.4095	0.4056	0.4277	0.339	0.0728	0	0.0501
Neoplasms	P	0.4482	0.2119	0.3141	0.2553	0.3849	0.1942	0.2123	0.1976	0.0616	0.0575	0.226	0.2432	0.2379	0.2493	0.3186	0.3315	0.2872	0.2313	0.2785	0.2756	0.3693	0.1898	0.1016	0	0.0218
	R	0.6495	0.6008	0.6163	0.693	0.5771	0.5692	0.4743	0.386	0.6219	0.6074	0.5995	0.668	0.6008	0.6614	0.6719	0.5692	0.6311	0.6785	0.6061	0.6957	0.6219	0.6851	0.0659	0	0.1489
	F	0.530392	0.3133	0.4161	0.3732	0.4618	0.2895	0.2933	0.2614	0.1121	0.1051	0.3283	0.3565	0.3408	0.3621	0.4322	0.419	0.3947	0.3449	0.3816	0.3948	0.4634	0.2972	0.0799	0	0.038
Phylogeny	P	0.5085	0.4264	0.3088	0.3921	0.4104	0.387	0.2789	0.2498	0.1492	0.1502	0.4258	0.4185	0.4386	0.4316	0.3891	0.3709	0.3825	0.4204	0.4007	0.407	0.4146	0.3392	0.1221	0	0.0256
	R	0.7269	0.725	0.6192	0.7326	0.6855	0.693	0.6911	0.6591	0.7439	0.7326	0.7345	0.7495	0.7194	0.7307	0.7797	0.5819	0.7721	0.7213	0.6836	0.7458	0.6949	0.7288	0.1676	0	0.2392
	F	0.598395	0.537	0.4121	0.5108	0.5134	0.4966	0.3974	0.3623	0.2485	0.2493	0.539	0.5371	0.5449	0.5427	0.5191	0.4531	0.5115	0.5312	0.5052	0.5266	0.5194	0.4629	0.1413	0	0.0462
Macro Average	P	0.611186	0.394512	0.3897	0.413814	0.44212	0.3508	0.344528	0.313076	0.214504	0.208488	0.403766	0.404814	0.40385	0.406738	0.47276	0.40331	0.45305	0.39785	0.400564	0.408408	0.427838	0.37523	0.149708	0.053226	0.086256
	R	0.49886	0.653774	0.6855	0.67449	0.593542	0.652384	0.551134	0.493674	0.705326	0.703724	0.646396	0.655478	0.643146	0.654458	0.606356	0.518696	0.561986	0.659134	0.608878	0.684624	0.611258	0.662464	0.27029	0.079968	0.33509
	F	0.54934	0.492083	0.4969	0.512933	0.506761	0.45626	0.424002	0.383161	0.328964	0.321675	0.497052	0.500516	0.496152	0.501685	0.531288	0.453783	0.501672	0.496198	0.483227	0.511615	0.503359	0.479094	0.192689	0.0639124	0.137196
Micro Average	P	0.747391	0.544694	0.586218	0.568144	0.613373	0.479542	0.512613	0.479085	0.281227	0.27702	0.556187	0.556893	0.558457	0.560586	0.630037	0.5068	0.555622	0.545353	0.555425	0.558514	0.595914	0.515689	0.250919	0.395093	0.19109
	R	0.670538	0.754134	0.741165	0.752982	0.712827	0.742976	0.700706	0.674463	0.704688	0.70619	0.730928	0.744829	0.732321	0.747449	0.739048	0.703551	0.719981	0.755965	0.719047	0.761217	0.723874	0.747494	0.6683	0.500058	0.632335
	F	0.706882	0.632527	0.654648	0.647633	0.659371	0.582876	0.59208	0.560229	0.402017	0.397939	0.631696	0.637294	0.63368	0.64067	0.680202	0.589184	0.627213	0.633615	0.626733	0.644298	0.653691	0.610323	0.364852	0.441421	0.293488

## Sheet: AdaBoostM1
MeSH heading	Measure	MTI (baseline)	Unigram (binary)	Bigram (binary)	First level hypernyms	Second level hypernyms	Third level hypernym	Noun phrases (MetaMap)	Concepts	CUIs	MTI	MTI MMI	MTI PRC	Title/Abstract (unigram, binary)	Title/Abstract (bigram, binary)	Argumentative (unigram, binary)	Journal	Affiliation	Author
Humans	P	0.9099	0.903855	0.903581	0.919213	0.920358	0.913379	0.830376	0.929443	0.927574	0.918114	0.888748	0.899716	0.904212	0.905572	0.898953	0.812471	0.733807	0.748876
	R	0.9439	0.944392	0.945869	0.945758	0.952169	0.951109	0.812716	0.936308	0.938873	0.913814	0.918425	0.890763	0.943026	0.942273	0.942552	0.941716	0.999749	0.909856
	F	0.926588	0.923679	0.924242	0.932297	0.935993	0.931862	0.821451	0.932863	0.933189	0.915959	0.903343	0.895217	0.923211	0.923558	0.920236	0.872332	0.846379	0.821554
Male	P	0.7885	0.748739	0.752465	0.673533	0.65256	0.627534	0.644608	0.731937	0.727959	0.743862	0.601157	0.622853	0.749983	0.764279	0.773069	0.557373	0.454545	0.401819
	R	0.7299	0.717425	0.708145	0.686944	0.671736	0.640353	0.608261	0.716136	0.71459	0.74391	0.648809	0.687073	0.712141	0.71227	0.682949	0.327104	0.000322206	0.333097
	F	0.758069	0.732748	0.729633	0.680172	0.662009	0.633879	0.625908	0.72395	0.721212	0.743886	0.624075	0.653389	0.730572	0.737358	0.72522	0.412264	0.000643956	0.364245
Female	P	0.8105	0.790321	0.795779	0.704045	0.67955	0.647599	0.689854	0.767345	0.76132	0.769212	0.627868	0.666979	0.787791	0.803054	0.80743	0.574059	0.5	0.43048
	R	0.7471	0.715805	0.710638	0.687781	0.671246	0.642796	0.611307	0.719392	0.716474	0.763647	0.660741	0.69155	0.71155	0.712888	0.691003	0.335502	0.000182371	0.344802
	F	0.77751	0.75122	0.750803	0.695818	0.675372	0.645189	0.64821	0.742595	0.738217	0.76642	0.643885	0.679043	0.747732	0.755289	0.744693	0.423496	0.000364609	0.382907
Animals	P	0.8727	0.873317	0.870211	0	0.841918	0.831905	0.701743	0.852257	0.854199	0.827845	0.818862	0.798658	0.873132	0.8779	0.880673	0.642571	0.607143	0.339228
	R	0.7726	0.702967	0.702167	0	0.695417	0.681382	0.472109	0.726061	0.736365	0.803873	0.70024	0.729703	0.700568	0.702523	0.673921	0.356102	0.00151004	0.131196
	F	0.819605	0.778937	0.77721	0	0.761687	0.749158	0.564465	0.784114	0.790917	0.815683	0.754919	0.762625	0.777389	0.780481	0.763549	0.45825	0.00301258	0.189213
Adult	P	0.5837	0.618146	0.630802	0.547332	0.540006	0.510047	0.532844	0.605425	0.595192	0.609382	0.452637	0.490408	0.625691	0.628631	0.631564	0.44736	0.214286	0.288667
	R	0.5934	0.506384	0.506612	0.450182	0.432399	0.361719	0.306088	0.503762	0.491108	0.584929	0.387511	0.434223	0.503078	0.51311	0.494984	0.159371	0.000341997	0.0891473
	F	0.58851	0.556711	0.561927	0.494026	0.480248	0.423264	0.388821	0.549935	0.538164	0.596906	0.41755	0.460608	0.557725	0.565026	0.554995	0.235017	0.000682905	0.136225
Middle Aged	P	0.6891	0.670779	0.674608	0.617065	0.610122	0.578561	0.604076	0.654486	0.642078	0.654587	0.485809	0.545998	0.672438	0.686885	0.687116	0.439461	0.4	0.337231
	R	0.6074	0.583522	0.563849	0.532014	0.518898	0.442113	0.395851	0.572314	0.561464	0.643973	0.438513	0.501013	0.574222	0.573864	0.559556	0.190414	0.000715393	0.106594
	F	0.645676	0.624115	0.614276	0.571392	0.560825	0.501217	0.478283	0.610648	0.599071	0.649237	0.460951	0.522539	0.619461	0.625309	0.61681	0.265702	0.00142823	0.161986
Young Adult	P	0.4815	0.461101	0.486014	0.341731	0.341831	0.268519	0.282486	0.425532	0.459653	0.433953	0.273419	0.326154	0.428164	0.476331	0.403952	0.230329	0.191011	0.186869
	R	0.1678	0.127794	0.10965	0.0820405	0.0775703	0.0533789	0.026295	0.10518	0.118328	0.239285	0.122669	0.139364	0.118328	0.127005	0.0967657	0.042335	0.00447016	0.0291875
	F	0.24887	0.200124	0.178932	0.132316	0.126447	0.0890546	0.0481116	0.16867	0.188206	0.308475	0.169356	0.195284	0.185414	0.20054	0.156131	0.0715238	0.00873587	0.050489
Adolescent	P	0.6183	0.62942	0.682963	0.419793	0.444685	0.403392	0.50303	0.618001	0.640118	0.552192	0.31433	0.353672	0.640146	0.662938	0.629808	0.29148	0.194444	0.193548
	R	0.306	0.233167	0.241551	0.170029	0.161121	0.143306	0.0869793	0.228452	0.227404	0.320147	0.160042	0.171601	0.229762	0.232905	0.205921	0.0681163	0.0055017	0.0314383
	F	0.40939	0.340279	0.35688	0.242029	0.236538	0.211483	0.148314	0.333588	0.335589	0.405307	0.212095	0.231081	0.338153	0.344707	0.310365	0.110427	0.0107006	0.0540906
Mice	P	0.9134	0.92276	0.919509	0.862471	0.850679	0.838435	0.822605	0.912436	0.905401	0.77369	0.861316	0.747494	0.920068	0.925373	0.930267	0.534293	0.336585	0.178715
	R	0.7395	0.721998	0.724147	0.695676	0.65646	0.6621	0.295192	0.719312	0.724953	0.745635	0.657266	0.420629	0.726565	0.716089	0.684394	0.169487	0.0185334	0.0239055
	F	0.817302	0.810127	0.810218	0.770146	0.741055	0.739907	0.434473	0.804446	0.805191	0.759404	0.745582	0.538329	0.811947	0.807389	0.78861	0.257341	0.0351324	0.0421701
Treatment Outcome	P	0.4981	0.431341	0.452424	0.410128	0.37037	0.330222	0.403114	0.444619	0.451952	0.448162	0.282597	0.421887	0.460454	0.457842	0.463324	0.308176	0.239316	0.17
	R	0.4812	0.178297	0.16828	0.191987	0.146912	0.0944908	0.0777963	0.188982	0.201002	0.317529	0.181394	0.355259	0.196327	0.168614	0.166611	0.081803	0.00934891	0.0340568
	F	0.489504	0.252303	0.245315	0.261542	0.210375	0.146937	0.130423	0.26523	0.278253	0.371702	0.220959	0.385717	0.275281	0.246462	0.245088	0.129288	0.0179949	0.0567455
Aged, 80 and over	P	0.4725	0.419837	0.429276	0.370703	0.316199	0.259091	0.313253	0.393417	0.409968	0.415465	0.274027	0.388684	0.423989	0.446945	0.404459	0.29653	0.179775	0.111429
	R	0.3286	0.132789	0.112162	0.106575	0.0872368	0.0489901	0.0335196	0.107864	0.109583	0.272454	0.148196	0.271594	0.13064	0.119467	0.109153	0.0403954	0.00687581	0.0167598
	F	0.387626	0.201763	0.177853	0.165554	0.136746	0.0823997	0.060559	0.169309	0.17294	0.329094	0.192361	0.319757	0.199737	0.188538	0.171912	0.0711044	0.013245	0.0291371
Child	P	0.5916	0.667293	0.683342	0.505798	0.544725	0.510939	0.682211	0.692388	0.653486	0.61987	0.394587	0.427928	0.683894	0.720869	0.71032	0.344262	0.158537	0.124194
	R	0.5799	0.512635	0.493141	0.330686	0.318773	0.261372	0.285199	0.476173	0.45343	0.518051	0.199281	0.240072	0.492058	0.491336	0.489531	0.0606498	0.00469314	0.0277978
	F	0.585692	0.579829	0.572866	0.399913	0.402186	0.345832	0.40224	0.564278	0.535379	0.564405	0.264818	0.307586	0.572328	0.584371	0.579611	0.103131	0.00911641	0.0454277
Rats	P	0.9282	0.927354	0.931241	0.877398	0.885763	0.862857	0.859489	0.933835	0.932635	0.887648	0.883058	0.67992	0.935075	0.937031	0.94031	0.358696	0.238095	0.19186
	R	0.7855	0.775573	0.772474	0.652201	0.644141	0.655301	0.292002	0.769994	0.772474	0.788593	0.730316	0.424055	0.776813	0.774954	0.752015	0.0409175	0.0123993	0.0409175
	F	0.850909	0.8447	0.84446	0.748222	0.745872	0.744891	0.435909	0.844037	0.845032	0.835194	0.799457	0.522337	0.848629	0.84832	0.835687	0.0734558	0.023571	0.0674502
Risk Factors	P	0.5324	0.530091	0.561404	0.503448	0.486553	0.468435	0.545455	0.561233	0.521395	0.48079	0.442065	0.476732	0.56042	0.603993	0.581118	0.240398	0.12	0.135699
	R	0.5662	0.271882	0.284144	0.246934	0.252431	0.21649	0.116702	0.2926	0.278224	0.380973	0.296829	0.389852	0.270613	0.306977	0.268076	0.0714588	0.0038055	0.0274841
	F	0.54878	0.359419	0.377316	0.331348	0.332405	0.296125	0.192268	0.384658	0.362834	0.4251	0.355173	0.428937	0.364984	0.407065	0.366898	0.110169	0.00737705	0.0457103
Prospective Studies	P	0.5945	0.668797	0.690733	0.67009	0.50547	0.460744	0.529412	0.696543	0.693694	0.646681	0.443674	0.595767	0.69308	0.709195	0.729697	0.149837	0.162791	0.163636
	R	0.5622	0.494488	0.504724	0.411024	0.18189	0.175591	0.0354331	0.428346	0.424409	0.475591	0.201575	0.443307	0.488976	0.485827	0.474016	0.0362205	0.00551181	0.0354331
	F	0.577899	0.568583	0.583258	0.509517	0.267516	0.254276	0.0664207	0.530473	0.526624	0.548094	0.277206	0.508352	0.573407	0.576636	0.574702	0.0583386	0.0106626	0.0582524
Questionnaires	P	0.5003	0.561338	0.588086	0.475059	0.432927	0.32626	0.452261	0.563707	0.579821	0.488015	0.504803	0.492223	0.593131	0.576389	0.569638	0.21267	0.0571429	0.0556901
	R	0.6765	0.403743	0.413547	0.178253	0.12656	0.109626	0.0802139	0.390374	0.404635	0.453654	0.421569	0.479501	0.400178	0.369875	0.364528	0.0418895	0.00178253	0.0204991
	F	0.575209	0.469673	0.48561	0.259235	0.195862	0.164109	0.13626	0.461295	0.47664	0.470208	0.459446	0.485779	0.477914	0.450597	0.444565	0.0699926	0.00345722	0.0299674
Signal Transduction	P	0.5401	0.584507	0.565517	0.526003	0.479208	0.42344	0.371901	0.623251	0.615468	0.54878	0.574104	0.529627	0.649335	0.677987	0.701133	0.21164	0.130435	0.0674157
	R	0.7455	0.355969	0.35168	0.253038	0.172981	0.160114	0.0321658	0.413867	0.40386	0.514653	0.503931	0.517513	0.383846	0.385275	0.353824	0.0285919	0.00643317	0.00857756
	F	0.626392	0.44247	0.433671	0.341699	0.254202	0.232365	0.0592105	0.497423	0.4877	0.531169	0.536734	0.5235	0.48248	0.49134	0.470309	0.0503778	0.0122616	0.0152188
Cell Line, Tumor	P	0.6389	0.585124	0.627523	0.567677	0.558333	0.526932	0.521739	0.606004	0.603696	0.610969	0.5179	0.585909	0.609576	0.604915	0.620985	0.146919	0.119048	0.0733945
	R	0.5504	0.379828	0.366953	0.301502	0.287554	0.241416	0.0772532	0.346567	0.315451	0.513948	0.232833	0.508584	0.35515	0.343348	0.311159	0.0332618	0.00536481	0.00858369
	F	0.591357	0.460638	0.463101	0.393833	0.379603	0.331126	0.134579	0.440956	0.414376	0.558275	0.321244	0.544515	0.448814	0.438056	0.414582	0.0542432	0.0102669	0.0153698
Molecular Sequence Data	P	0.9984	0.586885	0.674242	0.635974	0.584222	0.567265	0.493243	0.59126	0.581522	0.737838	0.510917	0.710387	0.551084	0.712743	0.561753	0.25641	0.247706	0.111111
	R	0.4047	0.117223	0.174853	0.194499	0.179437	0.165684	0.0478062	0.150622	0.140144	0.536346	0.153242	0.528487	0.116568	0.21611	0.0923379	0.0196464	0.0176817	0.0189915
	F	0.575943	0.195415	0.277691	0.297894	0.274549	0.256462	0.0871642	0.240084	0.225858	0.62116	0.235768	0.606083	0.192432	0.331658	0.158605	0.0364964	0.0330073	0.0324385
Pregnancy	P	0.7107	0.807198	0.801702	0.751178	0.719157	0.66731	0.792593	0.785844	0.778966	0.780086	0.721274	0.752184	0.824824	0.829355	0.848678	0.320276	0.25	0.246231
	R	0.8143	0.667612	0.667612	0.564848	0.50815	0.490432	0.303331	0.613749	0.619419	0.771793	0.444289	0.671155	0.664068	0.664777	0.659816	0.0985117	0.0042523	0.0347271
	F	0.758981	0.730799	0.728538	0.644822	0.595515	0.565359	0.438749	0.689216	0.690091	0.775917	0.54987	0.709363	0.735768	0.738002	0.742424	0.150678	0.00836237	0.0608696
Infant	P	0.4606	0.561254	0.561815	0.431871	0.408889	0.287946	0.545455	0.495077	0.492958	0.533784	0.172714	0.31068	0.567187	0.576667	0.564236	0.296	0.0588235	0.156934
	R	0.4067	0.30902	0.281569	0.146667	0.144314	0.101176	0.131765	0.276078	0.247059	0.371765	0.0928962	0.12549	0.284706	0.271373	0.254902	0.0580392	0.00156863	0.0337255
	F	0.431975	0.398584	0.375131	0.21897	0.213333	0.149739	0.212255	0.354481	0.329154	0.43828	0.120812	0.178771	0.379112	0.369067	0.351162	0.0970492	0.00305577	0.0555197
Magnetic Resonance Imaging	P	0.7048	0.672222	0.676136	0.596715	0.59619	0.451697	0.48951	0.588312	0.626707	0.630435	0.557055	0.59324	0.640541	0.685028	0.696594	0.242424	0.0666667	0.182432
	R	0.5005	0.47451	0.466667	0.320588	0.306863	0.169608	0.0686275	0.444118	0.404902	0.483333	0.444662	0.49902	0.464706	0.47549	0.441176	0.00784314	0.000980392	0.0264706
	F	0.585335	0.556322	0.552204	0.417092	0.405178	0.246614	0.120378	0.506145	0.491959	0.54717	0.494553	0.542066	0.538636	0.561343	0.540216	0.0151947	0.00193237	0.0462329
Cells, Cultured	P	0.4978	0.451613	0.44586	0.466667	0.40404	0.466258	0.339623	0.47549	0.473684	0.429234	0.340824	0.416842	0.486772	0.441558	0.566667	0.165138	0.0862069	0.103093
	R	0.316	0.0778499	0.0648749	0.0778499	0.0741427	0.0704356	0.0166821	0.0898981	0.0750695	0.171455	0.0843373	0.183503	0.0852641	0.0630213	0.0630213	0.0166821	0.00463392	0.00926784
	F	0.386593	0.132806	0.113269	0.133439	0.125294	0.122383	0.0318021	0.151208	0.1296	0.245033	0.135215	0.254826	0.14511	0.1103	0.113428	0.030303	0.00879507	0.0170068
Prognosis	P	0.5238	0.57971	0.57438	0.397661	0.348101	0.247312	0.562963	0.636	0.643606	0.461842	0.445545	0.409946	0.616183	0.661017	0.710256	0.423313	0.166667	0.125
	R	0.4809	0.260708	0.258845	0.126629	0.102421	0.0428305	0.0707635	0.296089	0.285847	0.326816	0.293023	0.283985	0.276536	0.290503	0.257914	0.0642458	0.00465549	0.0223464
	F	0.501434	0.359666	0.356868	0.19209	0.158273	0.0730159	0.125724	0.404066	0.395874	0.38277	0.353535	0.335534	0.381748	0.403622	0.378415	0.11156	0.00905797	0.0379147
Case-Control Studies	P	0.7944	0.604278	0.622951	0.540284	0.398305	0.443182	0.526786	0.595092	0.626866	0.531863	0.463303	0.492386	0.585635	0.614525	0.563518	0.146552	0.25	0.0551181
	R	0.268	0.307483	0.310204	0.155102	0.0639456	0.0530612	0.0802721	0.263946	0.228571	0.295238	0.27483	0.263946	0.288435	0.29932	0.235374	0.0231293	0.0122449	0.00952381
	F	0.400789	0.407574	0.414169	0.241015	0.110199	0.0947752	0.139315	0.365693	0.334995	0.379703	0.345004	0.343667	0.386509	0.402562	0.332054	0.039953	0.0233463	0.0162413
Disease Models, Animal	P	0.6425	0.435045	0.505792	0.548851	0.535817	0.416667	0.519481	0.568421	0.577508	0.510373	0.446064	0.488978	0.553517	0.574324	0.565079	0.166667	0.08	0.0677966
	R	0.2793	0.162162	0.147523	0.21509	0.210586	0.0900901	0.045045	0.182432	0.213964	0.277027	0.172297	0.274775	0.203829	0.191441	0.20045	0.00225225	0.00225225	0.00900901
	F	0.389347	0.236259	0.228422	0.309061	0.302344	0.148148	0.0829016	0.276215	0.312243	0.359124	0.248578	0.351839	0.297942	0.287162	0.295927	0.00444444	0.00438116	0.0159046
Rats, Sprague-Dawley	P	0.9163	0.609467	0.600601	0.426332	0.446667	0.413559	0.45045	0.608434	0.64127	0.648712	0.470468	0.712903	0.604106	0.602339	0.693878	0.109375	0.24	0.123711
	R	0.3845	0.380776	0.369686	0.251386	0.247689	0.225508	0.0924214	0.373383	0.373383	0.512015	0.426987	0.408503	0.380776	0.380776	0.377079	0.012939	0.0110906	0.0443623
	F	0.541693	0.468714	0.457666	0.316279	0.318668	0.291866	0.153374	0.462772	0.471963	0.572314	0.447674	0.519389	0.46712	0.466591	0.488623	0.0231405	0.0212014	0.0653061
Sensitivity and Specificity	P	0.5093	0.469091	0.454212	0.264045	0.393162	0.291667	0.5	0.389881	0.376093	0.431624	0.319106	0.380866	0.446886	0.430279	0.45977	0.28	0.137931	0.062069
	R	0.2396	0.161857	0.155583	0.0589711	0.0577164	0.0351317	0.0777917	0.164366	0.161857	0.25345	0.196989	0.264743	0.153074	0.135508	0.150565	0.0263488	0.00501882	0.0112923
	F	0.325887	0.240672	0.231776	0.0964103	0.100656	0.06271	0.134636	0.231244	0.226316	0.319368	0.2436	0.312361	0.228037	0.206107	0.226843	0.0481651	0.00968523	0.0191083
Cell Proliferation	P	0.5794	0.578838	0.594017	0.612691	0.565217	0.506536	0.620112	0.634783	0.622642	0.554656	0.533333	0.556863	0.675057	0.670616	0.69898	0	0.0888889	0.105882
	R	0.5061	0.339416	0.3382	0.340633	0.158151	0.188564	0.135036	0.355231	0.361314	0.333333	0.243309	0.345499	0.358881	0.344282	0.333333	0	0.00486618	0.0109489
	F	0.540275	0.427914	0.431008	0.437842	0.247148	0.274823	0.221778	0.455538	0.457275	0.416413	0.334169	0.426426	0.468626	0.454984	0.4514	0	0.00922722	0.0198456
Biological Markers	P	0.5854	0.529586	0.570033	0.553633	0.413793	0.0769231	0.405797	0.604863	0.613372	0.560254	0.517647	0.462107	0.624138	0.613559	0.657588	0.4	0.1	0.108434
	R	0.3915	0.230077	0.224936	0.205656	0.0616967	0.00771208	0.0359897	0.255784	0.271208	0.340617	0.282413	0.321337	0.232648	0.232648	0.217224	0.00514139	0.00257069	0.0115681
	F	0.469207	0.320789	0.322581	0.299906	0.107383	0.0140187	0.0661157	0.35953	0.376114	0.423661	0.365449	0.379075	0.338951	0.337372	0.32657	0.0101523	0.00501253	0.0209059
Cohort Studies	P	0.5156	0.393352	0.435159	0.431718	0.381743	0.289474	0.328767	0.460916	0.465789	0.448845	0.234177	0.317422	0.440443	0.483776	0.468553	0.107023	0.0384615	0.125
	R	0.3102	0.18984	0.201872	0.131016	0.122995	0.0441176	0.0320856	0.22861	0.236631	0.181818	0.0989305	0.177807	0.212567	0.219251	0.199198	0.0427807	0.0013369	0.0147059
	F	0.387356	0.256087	0.275799	0.201026	0.186047	0.0765661	0.0584653	0.30563	0.31383	0.258801	0.139098	0.227935	0.286745	0.301748	0.27955	0.061127	0.00258398	0.0263158
Risk Assessment	P	0.5453	0.27972	0.427778	0.336283	0.258333	0.24878	0.0909091	0.328767	0.430693	0.357895	0.198646	0.324074	0.417647	0.441718	0.463087	0.249433	0.208333	0.0710383
	R	0.285	0.0394477	0.0759369	0.0749507	0.061144	0.0502959	0.00591716	0.0710059	0.0857988	0.201183	0.086785	0.207101	0.0700197	0.0710059	0.0680473	0.108481	0.00493097	0.0128205
	F	0.374348	0.0691443	0.128978	0.122581	0.0988836	0.0836751	0.0111111	0.116788	0.143092	0.257576	0.120796	0.252708	0.119932	0.122345	0.118659	0.151203	0.00963391	0.021721
Brain	P	0.497	0.477157	0.463889	0.501292	0.439834	0.345133	0.434783	0.602941	0.538144	0.506589	0.443522	0.516923	0.571765	0.582766	0.552511	0.291667	0.307692	0.0619469
	R	0.7047	0.22871	0.203163	0.23601	0.257908	0.0948905	0.0851582	0.349148	0.317518	0.420925	0.324423	0.408759	0.29562	0.312652	0.294404	0.0255474	0.00486618	0.00851582
	F	0.582901	0.309211	0.282572	0.320926	0.325153	0.148855	0.142421	0.442219	0.399388	0.459801	0.374737	0.456522	0.389735	0.406968	0.384127	0.0469799	0.00958084	0.0149733
Mutation	P	0.5276	0.487562	0.500998	0.538194	0.463252	0.413625	0	0.530278	0.503145	0.477591	0.501553	0.48	0.498299	0.545966	0.567452	0.12	0.0714286	0.0940171
	R	0.5341	0.299084	0.255341	0.315361	0.211597	0.17294	0	0.329603	0.325534	0.346897	0.328586	0.354018	0.298067	0.296033	0.269583	0.0122075	0.00508647	0.0111902
	F	0.53083	0.370744	0.338275	0.397691	0.290503	0.243902	0	0.406524	0.395306	0.401886	0.39705	0.407494	0.373011	0.383905	0.365517	0.0221607	0.00949668	0.02
Mice, Inbred C57BL	P	0.8401	0.571782	0.554762	0.461318	0.417445	0.458333	0.436242	0.567816	0.597911	0.647469	0.492674	0.659722	0.601415	0.594388	0.546917	0.273356	0.22807	0.159292
	R	0.2638	0.227362	0.229331	0.158465	0.13189	0.151575	0.0639764	0.24311	0.225394	0.365157	0.264764	0.280512	0.250984	0.229331	0.200787	0.0777559	0.0127953	0.0177165
	F	0.401519	0.325352	0.324513	0.235897	0.200449	0.227811	0.111588	0.340455	0.327377	0.46696	0.34443	0.393646	0.354167	0.330966	0.293737	0.121073	0.0242311	0.0318866
Cell Line	P	0.4279	0.483607	0.404959	0.203252	0.25	0.163934	0.230769	0.283237	0.219178	0.441065	0.284314	0.383901	0.439655	0.392308	0.389831	0.0540541	0.102564	0.0909091
	R	0.3419	0.0755442	0.0627401	0.0320102	0.0345711	0.0256082	0.0115237	0.0627401	0.0409731	0.148528	0.0742638	0.158771	0.0653009	0.0653009	0.0294494	0.00512164	0.00512164	0.0153649
	F	0.380096	0.130676	0.108647	0.0553097	0.0607424	0.0442968	0.0219512	0.102725	0.0690399	0.222222	0.117766	0.224638	0.113712	0.111965	0.0547619	0.00935673	0.0097561	0.026287
Apoptosis	P	0.6419	0.696649	0.715328	0.697628	0.706478	0.676339	0.813793	0.724858	0.759184	0.634769	0.719643	0.6	0.744376	0.75817	0.790948	0.119048	0	0.056
	R	0.7527	0.614308	0.609642	0.548989	0.542768	0.471229	0.36703	0.59409	0.578538	0.618974	0.62675	0.592535	0.566096	0.541213	0.570762	0.00777605	0	0.0108865
	F	0.692899	0.652893	0.65827	0.614447	0.613896	0.555454	0.505895	0.652991	0.656664	0.626772	0.669992	0.596244	0.64311	0.631579	0.663053	0.0145985	0	0.0182292
Infant, Newborn	P	0.7291	0.701172	0.695076	0.635974	0.561181	0.462617	0.599034	0.658228	0.666019	0.639761	0.465028	0.572174	0.673228	0.758772	0.756757	0.491667	0.307692	0.183168
	R	0.4088	0.367828	0.376025	0.304303	0.272541	0.202869	0.127049	0.319672	0.351434	0.438525	0.250765	0.33709	0.35041	0.354508	0.344262	0.0604508	0.00409836	0.0379098
	F	0.52387	0.482527	0.488032	0.411642	0.366897	0.282051	0.209637	0.430345	0.460094	0.520365	0.325828	0.424242	0.460916	0.48324	0.473239	0.107664	0.00808898	0.0628183
Tomography, X-Ray Computed	P	0.5647	0.544815	0.555777	0.449864	0.404332	0.333333	0.34	0.502451	0.484772	0.565742	0.399464	0.517876	0.553903	0.59761	0.581197	0	0.181818	0.0944882
	R	0.5684	0.294677	0.265209	0.157795	0.106464	0.0836502	0.0161597	0.194867	0.181559	0.445817	0.28327	0.454373	0.28327	0.285171	0.258555	0	0.00380228	0.0114068
	F	0.566544	0.38248	0.359073	0.233638	0.168548	0.133739	0.030853	0.280822	0.264177	0.498671	0.331479	0.484051	0.374843	0.3861	0.357895	0	0.00744879	0.0203562
RNA, Messenger	P	0.4903	0.498584	0.438066	0.484663	0.45815	0.369668	0.462963	0.513846	0.576577	0.461176	0.541562	0.455128	0.502825	0.549153	0.56701	0	0	0.0941176
	R	0.5605	0.280255	0.230892	0.251592	0.165605	0.124204	0.0398089	0.265924	0.305732	0.312102	0.342357	0.339172	0.283439	0.257962	0.262739	0	0	0.0127389
	F	0.523055	0.358818	0.302398	0.331237	0.243275	0.185936	0.0733138	0.350472	0.399584	0.37227	0.419512	0.388686	0.362525	0.351029	0.359086	0	0	0.0224404
Age Factors	P	0.447	0.212121	0.229885	0.244048	0.167785	0.107692	0.19403	0.317829	0.260163	0.157576	0.128713	0.159794	0.310078	0.329897	0.345794	0.388889	0	0.0208333
	R	0.1091	0.0315315	0.0225225	0.0461712	0.0281532	0.00788288	0.0146396	0.0461712	0.036036	0.0292793	0.0292463	0.0349099	0.045045	0.036036	0.0416667	0.00788288	0	0.00788288
	F	0.175392	0.054902	0.0410256	0.0776515	0.048216	0.0146905	0.0272251	0.0806293	0.0633037	0.0493827	0.0476627	0.0573013	0.0786627	0.0649746	0.0743719	0.0154525	0	0.0114379
Algorithms	P	0.6408	0.663743	0.692547	0.588424	0.502618	0.416216	0.556818	0.688385	0.667582	0.608128	0.459302	0.591988	0.77037	0.765568	0.742188	0.531746	0.12	0.0486111
	R	0.5782	0.251942	0.247503	0.203108	0.106548	0.0854606	0.054384	0.2697	0.2697	0.465039	0.263041	0.442841	0.230855	0.231964	0.210877	0.0743618	0.00332963	0.00776915
	F	0.607893	0.365245	0.364677	0.30198	0.175824	0.141805	0.09909	0.38756	0.38419	0.527044	0.33451	0.506667	0.355252	0.356048	0.328436	0.130477	0.00647948	0.0133971
Models, Molecular	P	0.5207	0.544	0.502488	0.56391	0.570552	0.504587	0.640449	0.641566	0.610224	0.472313	0.288235	0.486224	0.551867	0.576132	0.539877	0.426901	0.192771	0.184615
	R	0.5182	0.159812	0.118684	0.264395	0.218566	0.12926	0.06698	0.250294	0.224442	0.340776	0.172738	0.352526	0.156287	0.164512	0.103408	0.0857814	0.0188014	0.0141011
	F	0.519447	0.247048	0.192015	0.36	0.316058	0.2058	0.121277	0.360101	0.328179	0.395904	0.216018	0.408719	0.24359	0.255941	0.17357	0.142857	0.0342612	0.0262009
Antineoplastic Agents	P	0.6185	0.45	0.481633	0.186893	0.235294	0.3	0.433962	0.472973	0.43128	0.437956	0.375959	0.450526	0.478632	0.459459	0.495146	0.190476	0.130435	0.104
	R	0.1661	0.181677	0.18323	0.119565	0.0993789	0.0885093	0.0357143	0.163043	0.141304	0.279503	0.228261	0.332298	0.173913	0.158385	0.158385	0.0496894	0.00465839	0.0201863
	F	0.261873	0.25885	0.265467	0.145833	0.139738	0.136691	0.0659971	0.242494	0.212865	0.341232	0.284058	0.382484	0.255125	0.235566	0.24	0.0788177	0.0089955	0.0338101
Gene Expression Regulation	P	0.342	0.246914	0.262295	0.195876	0.177419	0.24	0.0666667	0.287234	0.238095	0.198953	0.122754	0.181467	0.333333	0.277778	0.136364	0.0857143	0.0344828	0.0454545
	R	0.0988	0.0299401	0.0239521	0.0284431	0.0329341	0.0449102	0.00299401	0.0404192	0.0374251	0.0568862	0.0613772	0.0703593	0.0299401	0.0299401	0.00898204	0.00449102	0.00149701	0.010479
	F	0.15331	0.0534045	0.0438957	0.0496732	0.0555556	0.075662	0.00573066	0.0708661	0.0646831	0.088475	0.0818363	0.101402	0.0549451	0.0540541	0.0168539	0.00853485	0.00286944	0.0170316
Dose-Response Relationship, Drug	P	0.5259	0.290909	0.301887	0.292308	0.265306	0.115942	0.314286	0.245283	0.279412	0.265734	0.09375	0.225	0.295455	0.442308	0.205882	0.0873016	0	0.0357143
	R	0.0978	0.0256822	0.0256822	0.0304976	0.0208668	0.0128411	0.0176565	0.0208668	0.0304976	0.0609952	0.0192308	0.0577849	0.0208668	0.0369181	0.011236	0.0176565	0	0.00963082
	F	0.164929	0.0471976	0.0473373	0.0552326	0.0386905	0.0231214	0.0334347	0.0384615	0.0549928	0.0992167	0.0319149	0.091954	0.0389805	0.0681481	0.021309	0.0293725	0	0.0151707
Amino Acid Sequence	P	0.4133	0.468208	0.4	0.411765	0.381579	0.357895	0.305085	0.565657	0.440594	0.457391	0.352713	0.436975	0.382514	0.455556	0.41129	0.225352	0.0895522	0.128049
	R	0.6421	0.108579	0.077748	0.0938338	0.077748	0.0455764	0.0241287	0.150134	0.119303	0.352547	0.121984	0.348525	0.0938338	0.10992	0.0683646	0.0214477	0.0080429	0.0281501
	F	0.502899	0.176279	0.130191	0.152838	0.129176	0.0808561	0.0447205	0.237288	0.187764	0.398183	0.181275	0.38777	0.1507	0.177106	0.117241	0.0391677	0.0147601	0.0461538
Genotype	P	0.4273	0.490854	0.511706	0.460714	0.449339	0.39196	0.519608	0.539823	0.547112	0.42094	0.414798	0.414079	0.614618	0.545126	0.626923	0.384615	0.136364	0.0795455
	R	0.7505	0.304348	0.289225	0.243856	0.192817	0.147448	0.100189	0.345936	0.340265	0.372401	0.349716	0.378072	0.349716	0.285444	0.308129	0.0094518	0.00567108	0.0132325
	F	0.544555	0.375729	0.369565	0.318912	0.269841	0.214286	0.167987	0.421659	0.41958	0.395186	0.379487	0.395257	0.445783	0.37469	0.413181	0.0184502	0.0108893	0.0226904
Neoplasms	P	0.4482	0.467085	0.555858	0.436047	0.450142	0.325879	0.571429	0.555814	0.470167	0.537267	0.446991	0.488152	0.575472	0.60101	0.584112	0.169492	0.09375	0.0864198
	R	0.6495	0.19683	0.269485	0.198151	0.208719	0.134742	0.15852	0.31572	0.260238	0.457067	0.411067	0.40819	0.322325	0.314399	0.330251	0.0528402	0.00396301	0.0184941
	F	0.530392	0.276952	0.362989	0.27248	0.285199	0.190654	0.24819	0.402696	0.335034	0.493933	0.428277	0.444604	0.413209	0.412836	0.421941	0.0805639	0.00760456	0.0304679
Phylogeny	P	0.5085	0.724036	0.751553	0.701657	0.679325	0.583969	0.685315	0.740525	0.74	0.484444	0.411429	0.50304	0.74375	0.7557	0.765385	0.311111	0.275862	0.114094
	R	0.7269	0.45951	0.455744	0.478343	0.303202	0.288136	0.184557	0.478343	0.487759	0.615819	0.40678	0.623352	0.448211	0.436911	0.374765	0.0263653	0.0150659	0.0320151
	F	0.598395	0.562212	0.567409	0.568869	0.419271	0.385876	0.290801	0.581236	0.587968	0.542289	0.409091	0.55677	0.559342	0.553699	0.503161	0.0486111	0.0285714	0.05
Macro Average	P	0.611186	0.571432	0.584177	0.500784	0.489899	0.4346	0.491228	0.584275	0.579137	0.54923	0.450289	0.502049	0.597723	0.615826	0.609761	0.282251	0.186583	0.150478
	R	0.49886	0.332285	0.327284	0.269948	0.24734	0.211761	0.143182	0.336936	0.331429	0.423562	0.309275	0.376502	0.335402	0.333614	0.31436	0.0810041	0.0252485	0.0555353
	F	0.54934	0.420216	0.419528	0.350798	0.328718	0.284767	0.221733	0.427401	0.42159	0.478279	0.366692	0.430305	0.429691	0.432778	0.414847	0.125881	0.0444782	0.081129
Micro Average	P	0.747391	0.771759	0.780203	0.723442	0.727434	0.713438	0.71269	0.77165	0.768444	0.734079	0.654603	0.669708	0.777964	0.789713	0.79181	0.652258	0.711111	0.537129
	R	0.670538	0.594514	0.590659	0.51143	0.546749	0.519271	0.429896	0.593847	0.591925	0.64559	0.548531	0.577854	0.593116	0.593643	0.576632	0.354858	0.236982	0.312829
	F	0.706882	0.671639	0.672327	0.599236	0.624281	0.601062	0.536297	0.671173	0.668732	0.686997	0.596891	0.620399	0.673079	0.677783	0.667303	0.459647	0.355493	0.395384

## Sheet: AdaBoostM1 oversampling
MeSH heading	Measure	MTI (baseline)	Unigram	Bigram (binary)	First level hypernyms	Second level hypernyms	Third level hypernym	Noun phrases (MetaMap)	Concepts	CUIs	MTI	MTI MMI	MTI PRC	Title/Abstract (unigram, binary)	Title/Abstract (bigram, binary)	Argumentative (unigram, binary)	Journal	Affiliation	Author
Humans	P	0.9099	0.935397	0.934016	0.95438	0.954111	0.945839	0.903379	0.961299	0.961075	0.94401	0.922173	0.940057	0.937204	0.939798	0.936631	0.837827	0.73352	0.783506
	R	0.9439	0.874986	0.875125	0.891013	0.895975	0.892742	0.645278	0.859209	0.870582	0.845468	0.844186	0.794264	0.872366	0.865481	0.866011	0.881732	0.999972	0.604555
	F	0.926588	0.904184	0.903612	0.921609	0.92413	0.918524	0.752821	0.907392	0.913593	0.892026	0.881458	0.861032	0.903624	0.90111	0.899938	0.859219	0.846268	0.682495
Male	P	0.7885	0.786993	0.793111	0.703295	0.669209	0.64979	0.678088	0.762826	0.753517	0.736282	0.61046	0.636791	0.790119	0.794677	0.797223	0.523629	0.425532	0.41989
	R	0.7299	0.668321	0.666259	0.653306	0.633329	0.588027	0.535636	0.678374	0.680049	0.717683	0.610775	0.646024	0.668836	0.661941	0.643769	0.382008	0.00128883	0.251128
	F	0.758069	0.722819	0.724172	0.677379	0.650775	0.617367	0.598502	0.718125	0.7149	0.726863	0.610617	0.641374	0.724436	0.722261	0.712325	0.441745	0.00256987	0.314287
Female	P	0.8105	0.816482	0.822675	0.729095	0.703761	0.674147	0.713212	0.7974	0.784333	0.779428	0.644185	0.686146	0.817156	0.827819	0.838948	0.555229	0.479167	0.435254
	R	0.7471	0.682371	0.674894	0.656717	0.633556	0.599027	0.559514	0.693617	0.682918	0.743465	0.619514	0.660243	0.682188	0.6769	0.6631	0.390821	0.00139818	0.25848
	F	0.77751	0.743427	0.741493	0.691016	0.666816	0.634371	0.627082	0.741897	0.730121	0.761022	0.631608	0.672945	0.743597	0.744791	0.740731	0.458739	0.00278822	0.324345
Animals	P	0.8727	0.87143	0.87386	0.820806	0.820338	0.809509	0.701305	0.852884	0.849476	0.794148	0.794324	0.766301	0.87054	0.878695	0.868891	0.534904	0	0.257258
	R	0.7726	0.718245	0.723663	0.744981	0.715847	0.695683	0.491562	0.74205	0.749423	0.814887	0.723486	0.750577	0.717357	0.710339	0.686978	0.494138	0	0.199147
	F	0.819605	0.787457	0.791701	0.781058	0.764538	0.748292	0.577994	0.793616	0.796319	0.804384	0.757252	0.758358	0.78656	0.785599	0.7673	0.513713	0	0.224503
Adult	P	0.5837	0.608602	0.625249	0.520086	0.523042	0.488329	0.51014	0.57796	0.568701	0.589851	0.436104	0.480114	0.613436	0.631281	0.628483	0.339371	0	0.273269
	R	0.5934	0.545258	0.536366	0.550502	0.529184	0.45554	0.372777	0.593707	0.587437	0.609553	0.456338	0.499544	0.524624	0.547082	0.529754	0.397287	0	0.120155
	F	0.58851	0.575191	0.577407	0.534862	0.526095	0.471365	0.430773	0.585728	0.577917	0.59954	0.445992	0.489636	0.565565	0.586173	0.57491	0.366052	0	0.166917
Middle Aged	P	0.6891	0.65952	0.660555	0.584873	0.5728	0.534597	0.576231	0.622633	0.608441	0.638174	0.45932	0.525194	0.661068	0.670287	0.674279	0.360563	0	0.302057
	R	0.6074	0.619888	0.609992	0.607607	0.597592	0.527841	0.461905	0.631096	0.632527	0.653392	0.518302	0.558006	0.605342	0.618099	0.602003	0.427328	0	0.127817
	F	0.645676	0.63909	0.634267	0.596023	0.584933	0.531198	0.512773	0.626836	0.62025	0.645693	0.487032	0.541103	0.631979	0.643136	0.636094	0.391117	0	0.179625
Young Adult	P	0.4815	0.412598	0.42429	0.327704	0.31417	0.269896	0.318113	0.395361	0.376864	0.398458	0.213624	0.316643	0.394614	0.440696	0.410256	0.155459	0	0.148265
	R	0.1678	0.206679	0.212201	0.163292	0.142256	0.143571	0.0549566	0.206153	0.192743	0.312648	0.206153	0.231133	0.200368	0.21299	0.197739	0.327636	0	0.0494347
	F	0.24887	0.275403	0.28291	0.217971	0.195837	0.187436	0.093722	0.270999	0.255045	0.350376	0.209822	0.267214	0.265783	0.287183	0.266856	0.210865	0	0.0741471
Adolescent	P	0.6183	0.58251	0.625064	0.37206	0.360706	0.34078	0.429236	0.460781	0.477328	0.475301	0.275124	0.345908	0.566879	0.612887	0.586569	0.153855	0.196262	0.166385
	R	0.306	0.308881	0.318837	0.343987	0.310715	0.283731	0.169243	0.380141	0.361278	0.393241	0.276133	0.283469	0.303118	0.326434	0.2929	0.354467	0.0055017	0.0516112
	F	0.40939	0.403698	0.422276	0.357473	0.333849	0.30965	0.242766	0.416595	0.411273	0.430394	0.275628	0.311591	0.395015	0.425983	0.390704	0.214575	0.0107034	0.0787842
Mice	P	0.9134	0.920961	0.923529	0.833126	0.818153	0.767476	0.827848	0.887875	0.884308	0.858776	0.771212	0.650995	0.924825	0.921589	0.929344	0.256223	0.334951	0.206273
	R	0.7395	0.710449	0.716895	0.720118	0.690035	0.695944	0.35133	0.731668	0.743218	0.746441	0.683589	0.509535	0.710449	0.716626	0.692452	0.594413	0.0185334	0.0459307
	F	0.817302	0.802123	0.807198	0.772511	0.748652	0.729962	0.493306	0.802238	0.807647	0.798678	0.724761	0.571644	0.803585	0.806286	0.793597	0.358091	0.0351234	0.0751318
Treatment Outcome	P	0.4981	0.377094	0.397187	0.361336	0.336691	0.276013	0.401445	0.395071	0.38774	0.419412	0.240127	0.37972	0.395402	0.432682	0.408896	0.185766	0.247788	0.145604
	R	0.4812	0.323205	0.273456	0.343239	0.29015	0.252421	0.129883	0.353255	0.350584	0.395326	0.302504	0.416361	0.344574	0.281135	0.319199	0.427045	0.00934891	0.0530885
	F	0.489504	0.348076	0.323907	0.352055	0.311693	0.26369	0.196266	0.372995	0.368227	0.407013	0.26773	0.397197	0.368243	0.340822	0.358522	0.258907	0.018018	0.0778077
Aged, 80 and over	P	0.4725	0.329406	0.396146	0.288106	0.273415	0.239961	0.243355	0.315052	0.296708	0.311885	0.233373	0.337165	0.330439	0.395703	0.321658	0.122179	0.179775	0.128284
	R	0.3286	0.288354	0.238505	0.288354	0.279759	0.210572	0.125913	0.338204	0.309841	0.381177	0.254835	0.340352	0.27804	0.24538	0.280189	0.40954	0.00687581	0.0356682
	F	0.387626	0.307516	0.297747	0.28823	0.276551	0.224308	0.165959	0.326218	0.303132	0.343067	0.243632	0.338751	0.301984	0.302918	0.299495	0.18821	0.013245	0.0558171
Child	P	0.5916	0.59589	0.622433	0.408089	0.409164	0.379514	0.612338	0.590592	0.576424	0.575814	0.283472	0.264307	0.623544	0.644975	0.640017	0.112603	0.156627	0.138475
	R	0.5799	0.565343	0.568953	0.488087	0.461011	0.417329	0.340433	0.580144	0.577256	0.562094	0.319495	0.358484	0.560289	0.565343	0.551986	0.314801	0.00469314	0.0570397
	F	0.585692	0.580215	0.594493	0.444518	0.433543	0.397524	0.437587	0.585321	0.57684	0.568871	0.300407	0.304275	0.590226	0.602539	0.592751	0.165874	0.00911321	0.0807977
Rats	P	0.9282	0.924164	0.935994	0.860427	0.849515	0.864309	0.892523	0.935094	0.934082	0.883966	0.809686	0.589497	0.934685	0.934685	0.94462	0.120598	0.238095	0.147727
	R	0.7855	0.770614	0.770614	0.649721	0.650961	0.651581	0.355239	0.768134	0.773094	0.779293	0.735896	0.49411	0.771854	0.771854	0.740236	0.464972	0.0123993	0.0644761
	F	0.850909	0.840433	0.845291	0.740374	0.737101	0.743019	0.508204	0.843431	0.845997	0.828336	0.77103	0.537605	0.845501	0.845501	0.830031	0.191522	0.023571	0.0897713
Risk Factors	P	0.5324	0.430736	0.472011	0.377243	0.3746	0.298448	0.442241	0.471591	0.458275	0.459238	0.3125	0.432912	0.466409	0.493615	0.478392	0.107888	0.12	0.128134
	R	0.5662	0.420719	0.420719	0.444397	0.445243	0.414799	0.216913	0.421142	0.415645	0.473996	0.399577	0.463848	0.408034	0.424947	0.402537	0.369556	0.0038055	0.0389006
	F	0.54878	0.425668	0.444892	0.408076	0.406878	0.347134	0.291064	0.444941	0.43592	0.4665	0.350714	0.447846	0.435273	0.456714	0.437199	0.167017	0.00737705	0.0596821
Prospective Studies	P	0.5945	0.667304	0.668322	0.653015	0.45961	0.45	0.489712	0.670354	0.677639	0.617043	0.313447	0.560766	0.674081	0.698903	0.702393	0.0801753	0.159091	0.137097
	R	0.5622	0.549606	0.529921	0.451969	0.259843	0.269291	0.0937008	0.477165	0.470079	0.473228	0.26063	0.461417	0.548819	0.551969	0.531496	0.446457	0.00551181	0.0401575
	F	0.577899	0.602763	0.591129	0.534202	0.331992	0.336946	0.157303	0.557498	0.555091	0.535651	0.284609	0.506263	0.605035	0.616806	0.60511	0.135939	0.0106545	0.0621194
Questionnaires	P	0.5003	0.525223	0.558494	0.403167	0.375723	0.299805	0.453634	0.538071	0.52994	0.448124	0.326451	0.432489	0.536941	0.551724	0.54655	0.0608405	0.0571429	0.0520325
	R	0.6765	0.473262	0.489305	0.295009	0.231729	0.273619	0.161319	0.472371	0.473262	0.542781	0.52139	0.548128	0.459893	0.456328	0.444742	0.259358	0.00178253	0.0285205
	F	0.575209	0.49789	0.521615	0.34071	0.286659	0.286114	0.238001	0.503085	0.5	0.490931	0.40151	0.483491	0.495439	0.499512	0.490418	0.0985605	0.00345722	0.0368451
Signal Transduction	P	0.5401	0.53882	0.556146	0.436301	0.399083	0.354588	0.377358	0.546351	0.529219	0.517879	0.432404	0.508444	0.605096	0.622921	0.633552	0.105602	0.123457	0.0742706
	R	0.7455	0.496069	0.523946	0.455325	0.373124	0.325947	0.114367	0.593996	0.576126	0.600429	0.587563	0.602573	0.47534	0.481773	0.483202	0.621158	0.00714796	0.0200143
	F	0.626392	0.516561	0.539566	0.44561	0.385667	0.339665	0.175535	0.569178	0.551677	0.556107	0.498182	0.551521	0.532426	0.543329	0.548256	0.180515	0.0135135	0.0315315
Cell Line, Tumor	P	0.6389	0.571069	0.565584	0.514888	0.54039	0.490427	0.39576	0.606099	0.541866	0.596266	0.384774	0.567503	0.566751	0.569462	0.563459	0.0859466	0.111111	0.062963
	R	0.5504	0.487124	0.504292	0.445279	0.416309	0.357296	0.120172	0.511803	0.486052	0.548283	0.401288	0.509657	0.482833	0.488197	0.433476	0.555794	0.00751073	0.0182403
	F	0.591357	0.525767	0.533182	0.47756	0.470303	0.413408	0.184362	0.554974	0.512443	0.571269	0.392857	0.537027	0.521437	0.525708	0.489994	0.148872	0.0140704	0.0282862
Molecular Sequence Data	P	0.9984	0.497354	0.492582	0.481162	0.451987	0.474708	0.47861	0.580478	0.564692	0.695397	0.400616	0.603121	0.527088	0.552047	0.538686	0.162724	0.263158	0.0916905
	R	0.4047	0.246234	0.21742	0.401441	0.357564	0.319581	0.117223	0.366077	0.305828	0.544204	0.340537	0.582187	0.305828	0.309103	0.24165	0.743287	0.0229208	0.0209561
	F	0.575943	0.329391	0.301681	0.437701	0.399269	0.381996	0.188322	0.448996	0.396771	0.61058	0.368142	0.592469	0.38707	0.396306	0.333635	0.266996	0.0421687	0.0341151
Pregnancy	P	0.7107	0.792	0.809959	0.603692	0.582729	0.444504	0.723227	0.681311	0.687003	0.738017	0.446548	0.674242	0.818951	0.826633	0.834746	0.0937896	0.222222	0.165441
	R	0.8143	0.70163	0.691708	0.695252	0.626506	0.590361	0.368533	0.736357	0.734231	0.796598	0.568391	0.693834	0.686038	0.699504	0.698086	0.31467	0.0042523	0.0637845
	F	0.758981	0.744081	0.746177	0.646245	0.603825	0.507154	0.488263	0.707766	0.709832	0.76619	0.500156	0.683898	0.746626	0.757774	0.760324	0.144508	0.00834492	0.0920716
Infant	P	0.4606	0.477816	0.471848	0.365854	0.349688	0.285849	0.412655	0.429619	0.4139	0.468354	0.193987	0.299571	0.467282	0.479027	0.466541	0.071948	0.0784314	0.142494
	R	0.4067	0.439216	0.466667	0.317647	0.307451	0.237647	0.235294	0.459608	0.420392	0.493333	0.212549	0.273725	0.436863	0.447843	0.388235	0.364706	0.00313725	0.0439216
	F	0.431975	0.457703	0.469243	0.34005	0.327212	0.259529	0.2997	0.444108	0.417121	0.480519	0.202844	0.286066	0.451561	0.46291	0.423801	0.120186	0.00603318	0.0671463
Magnetic Resonance Imaging	P	0.7048	0.590862	0.594203	0.441385	0.437323	0.27364	0.324397	0.49918	0.473109	0.555779	0.396779	0.512629	0.580813	0.604899	0.598234	0.0699633	0.142857	0.137184
	R	0.5005	0.557843	0.562745	0.487255	0.454902	0.320588	0.118627	0.597059	0.551961	0.542157	0.531373	0.537255	0.546078	0.556863	0.531373	0.317647	0.00392157	0.0372549
	F	0.585335	0.573878	0.578046	0.463187	0.445939	0.29526	0.173726	0.54375	0.509502	0.548883	0.454317	0.524653	0.562911	0.579888	0.562825	0.11467	0.00763359	0.0585968
Cells, Cultured	P	0.4978	0.397089	0.416318	0.380762	0.369266	0.267726	0.283019	0.378151	0.390728	0.421416	0.282723	0.377622	0.394191	0.417303	0.417949	0.0841542	0.09375	0.0787037
	R	0.316	0.177016	0.18443	0.176089	0.149212	0.202966	0.0417053	0.166821	0.164041	0.226135	0.250232	0.300278	0.176089	0.151993	0.151066	0.554217	0.0055607	0.0157553
	F	0.386593	0.244872	0.25562	0.240811	0.212541	0.230891	0.0726979	0.231511	0.23107	0.294331	0.265487	0.334538	0.243434	0.222826	0.22192	0.146121	0.0104987	0.0262548
Prognosis	P	0.5238	0.488453	0.503038	0.268551	0.246602	0.14962	0.439898	0.501302	0.505391	0.424157	0.257586	0.370025	0.515528	0.522757	0.563291	0.0861572	0.16129	0.109966
	R	0.4809	0.393855	0.385475	0.283054	0.236499	0.164804	0.160149	0.358473	0.349162	0.421788	0.35568	0.40689	0.386406	0.374302	0.331471	0.445065	0.00465549	0.0297952
	F	0.501434	0.436082	0.436479	0.275612	0.241445	0.156845	0.234812	0.418024	0.412996	0.422969	0.298788	0.387583	0.441724	0.436245	0.417351	0.144367	0.00904977	0.0468864
Case-Control Studies	P	0.7944	0.502655	0.548214	0.504298	0.341176	0.313559	0.528796	0.503774	0.515723	0.518182	0.320856	0.466042	0.515209	0.553606	0.513158	0.0492856	0.209302	0.0615385
	R	0.268	0.386395	0.417687	0.239456	0.118367	0.10068	0.137415	0.363265	0.334694	0.310204	0.326531	0.270748	0.368707	0.386395	0.371429	0.417687	0.0122449	0.0217687
	F	0.400789	0.436923	0.474131	0.324723	0.175758	0.15242	0.218143	0.422134	0.405941	0.388085	0.323668	0.342513	0.429818	0.455128	0.430939	0.0881677	0.0231362	0.0321608
Disease Models, Animal	P	0.6425	0.3867	0.402913	0.441054	0.408521	0.288462	0.331658	0.429495	0.432895	0.418227	0.321111	0.408696	0.440541	0.44884	0.457413	0.0657028	0.0588235	0.0535714
	R	0.2793	0.353604	0.373874	0.358108	0.367117	0.236486	0.0743243	0.373874	0.370495	0.377252	0.32545	0.317568	0.367117	0.370495	0.326577	0.460586	0.00225225	0.0135135
	F	0.389347	0.369412	0.38785	0.395277	0.386714	0.259901	0.121435	0.399759	0.399272	0.396684	0.323266	0.357414	0.400491	0.405922	0.381078	0.115001	0.00433839	0.0215827
Rats, Sprague-Dawley	P	0.9163	0.54878	0.531624	0.402923	0.389587	0.386667	0.458937	0.562633	0.551657	0.605364	0.434263	0.616477	0.524272	0.532039	0.54	0.0536249	0.222222	0.106918
	R	0.3845	0.499076	0.574861	0.356747	0.401109	0.375231	0.175601	0.489834	0.523105	0.584104	0.604436	0.401109	0.499076	0.50647	0.449168	0.430684	0.0110906	0.0628466
	F	0.541693	0.522749	0.552398	0.378431	0.395264	0.380863	0.254011	0.523715	0.537002	0.594544	0.50541	0.486002	0.511364	0.518939	0.490414	0.0953745	0.0211268	0.0791618
Sensitivity and Specificity	P	0.5093	0.418605	0.425121	0.247911	0.208738	0.133829	0.447699	0.384615	0.383302	0.407683	0.190217	0.365096	0.403341	0.407767	0.396226	0.0429633	0.121951	0.0555556
	R	0.2396	0.225847	0.220828	0.111669	0.161857	0.0903388	0.134253	0.257215	0.25345	0.412798	0.307403	0.427854	0.212045	0.21079	0.184442	0.23212	0.00627353	0.0138018
	F	0.325887	0.293399	0.290669	0.153979	0.182332	0.107865	0.206564	0.308271	0.305136	0.410224	0.235012	0.393992	0.277961	0.277916	0.251712	0.0725064	0.0119332	0.0221106
Cell Proliferation	P	0.5794	0.569343	0.566282	0.584127	0.480263	0.383615	0.608833	0.580247	0.582803	0.539216	0.314255	0.526059	0.608769	0.57596	0.632727	0.0629795	0.0980392	0.0654206
	R	0.5061	0.474453	0.478102	0.447689	0.266423	0.358881	0.234793	0.457421	0.445255	0.40146	0.354015	0.392944	0.439173	0.419708	0.423358	0.42944	0.00608273	0.0170316
	F	0.540275	0.517585	0.51847	0.506887	0.342723	0.370836	0.338894	0.511565	0.504828	0.460251	0.332952	0.449861	0.510247	0.485574	0.507289	0.109849	0.0114548	0.027027
Biological Markers	P	0.5854	0.39159	0.389807	0.371758	0.268293	0.179747	0.269608	0.411765	0.430917	0.521154	0.366834	0.40678	0.42796	0.424471	0.457295	0.0364592	0.0740741	0.0515464
	R	0.3915	0.383033	0.363753	0.33162	0.183805	0.0912596	0.0706941	0.395887	0.404884	0.348329	0.375321	0.37018	0.385604	0.361183	0.330334	0.285347	0.00257069	0.0128535
	F	0.469207	0.387264	0.37633	0.350543	0.218154	0.121057	0.112016	0.40367	0.417495	0.417565	0.371029	0.387618	0.40568	0.390278	0.383582	0.0646571	0.00496894	0.0205761
Cohort Studies	P	0.5156	0.395833	0.422609	0.24674	0.246331	0.205997	0.290323	0.41115	0.443662	0.348837	0.174312	0.276018	0.429658	0.46833	0.445585	0.055958	0.0526316	0.0858586
	R	0.3102	0.304813	0.324866	0.328877	0.314171	0.21123	0.0481283	0.315508	0.336898	0.260695	0.177807	0.244652	0.302139	0.326203	0.290107	0.526738	0.0026738	0.0227273
	F	0.387356	0.344411	0.367347	0.281948	0.276146	0.208581	0.0825688	0.357035	0.382979	0.298393	0.176042	0.259391	0.354788	0.384555	0.351417	0.101168	0.00508906	0.0359408
Risk Assessment	P	0.5453	0.270186	0.340984	0.170612	0.177108	0.124304	0.132565	0.212465	0.214419	0.323177	0.115654	0.282243	0.340659	0.382637	0.359848	0.0830608	0.193548	0.0865385
	R	0.285	0.0857988	0.102564	0.206114	0.225838	0.198225	0.0453649	0.221893	0.225838	0.292899	0.195266	0.29783	0.122288	0.117357	0.0936884	0.37574	0.00591716	0.0266272
	F	0.374348	0.13024	0.157695	0.18669	0.198526	0.152794	0.0675974	0.217077	0.219981	0.307294	0.145268	0.289827	0.179971	0.179623	0.14867	0.136047	0.0114833	0.040724
Brain	P	0.497	0.386478	0.402547	0.403207	0.386386	0.205997	0.399329	0.446328	0.427784	0.490928	0.346518	0.473684	0.449718	0.445183	0.450059	0.0663544	0.266667	0.128405
	R	0.7047	0.465937	0.5	0.428224	0.469586	0.192214	0.144769	0.480535	0.472019	0.559611	0.490268	0.591241	0.484185	0.489051	0.465937	0.310219	0.00486618	0.040146
	F	0.582901	0.422504	0.446012	0.415339	0.423943	0.198867	0.2125	0.4628	0.448814	0.523024	0.406045	0.525974	0.466315	0.466087	0.45786	0.109325	0.00955795	0.0611677
Mutation	P	0.5276	0.458999	0.447059	0.492588	0.393832	0.38257	0.453453	0.491713	0.503657	0.488889	0.377003	0.417925	0.47541	0.506799	0.51229	0.0631653	0.0632911	0.0913462
	R	0.5341	0.438454	0.425229	0.439471	0.337742	0.263479	0.153611	0.452696	0.490336	0.402848	0.406918	0.422177	0.413021	0.417091	0.402848	0.549339	0.00508647	0.0193286
	F	0.53083	0.448491	0.435871	0.464516	0.363636	0.312048	0.229483	0.471398	0.496907	0.441718	0.391389	0.42004	0.442025	0.457589	0.451025	0.113303	0.0094162	0.031906
Mice, Inbred C57BL	P	0.8401	0.491349	0.472191	0.411557	0.396053	0.416	0.414791	0.475449	0.495215	0.518519	0.466007	0.603113	0.477995	0.496512	0.487518	0.0887703	0.202899	0.16
	R	0.2638	0.419291	0.409449	0.343504	0.29626	0.307087	0.126969	0.390748	0.40748	0.454724	0.371063	0.305118	0.384843	0.420276	0.326772	0.63878	0.0137795	0.023622
	F	0.401519	0.452469	0.438587	0.374464	0.338964	0.353341	0.194424	0.428957	0.447084	0.484531	0.413151	0.405229	0.42639	0.455224	0.391279	0.155878	0.0258065	0.0411664
Cell Line	P	0.4279	0.351351	0.322314	0.212403	0.205934	0.163964	0.232323	0.279018	0.227907	0.366053	0.233161	0.347059	0.297872	0.347107	0.334677	0.0636015	0.0933333	0.0876289
	R	0.3419	0.166453	0.149808	0.175416	0.151088	0.116517	0.0294494	0.160051	0.12548	0.229193	0.230474	0.226633	0.143406	0.161332	0.106274	0.53137	0.00896287	0.021767
	F	0.380096	0.225891	0.204545	0.192146	0.174298	0.136228	0.0522727	0.203417	0.16185	0.28189	0.231809	0.274206	0.193604	0.22028	0.161322	0.113605	0.0163551	0.0348718
Apoptosis	P	0.6419	0.696	0.680272	0.700917	0.662566	0.616637	0.751397	0.709964	0.72973	0.621329	0.599715	0.614062	0.705467	0.717472	0.753968	0.0492813	0	0.058296
	R	0.7527	0.676516	0.622084	0.59409	0.586314	0.530327	0.418351	0.620529	0.62986	0.625194	0.654743	0.611198	0.622084	0.600311	0.59098	0.485226	0	0.0202177
	F	0.692899	0.68612	0.649878	0.643098	0.622112	0.570234	0.537463	0.662241	0.676127	0.623256	0.626022	0.612627	0.661157	0.653683	0.662598	0.0894752	0	0.0300231
Infant, Newborn	P	0.7291	0.637879	0.666667	0.441926	0.390417	0.289494	0.431452	0.454064	0.447814	0.515	0.278675	0.45612	0.643917	0.663522	0.672504	0.0593087	0.181818	0.160156
	R	0.4088	0.431352	0.438525	0.479508	0.45082	0.392418	0.219262	0.526639	0.514344	0.527664	0.353484	0.404713	0.444672	0.432377	0.393443	0.309426	0.00409836	0.0420082
	F	0.52387	0.51467	0.529048	0.459951	0.41845	0.333188	0.290761	0.487666	0.478779	0.521255	0.311653	0.428882	0.526061	0.523573	0.496445	0.0995386	0.00801603	0.0665584
Tomography, X-Ray Computed	P	0.5647	0.462777	0.456105	0.327638	0.344099	0.244694	0.196429	0.395833	0.401786	0.509022	0.258662	0.474662	0.454545	0.457143	0.465039	0.0908114	0.148148	0.122449
	R	0.5684	0.437262	0.429658	0.309886	0.263308	0.186312	0.0418251	0.325095	0.342205	0.509506	0.411597	0.534221	0.413498	0.410646	0.398289	0.321293	0.00380228	0.0342205
	F	0.566544	0.449658	0.442487	0.318515	0.298331	0.211549	0.0689655	0.356994	0.36961	0.509264	0.317682	0.502683	0.433051	0.432649	0.429083	0.1416	0.00741427	0.0534918
RNA, Messenger	P	0.4903	0.463551	0.447955	0.458244	0.397849	0.355609	0.357143	0.4846	0.484536	0.487329	0.427928	0.464491	0.47992	0.482906	0.489209	0.0521133	0	0.0759494
	R	0.5605	0.394904	0.383758	0.340764	0.294586	0.237261	0.0716561	0.375796	0.374204	0.398089	0.453822	0.38535	0.380573	0.359873	0.324841	0.547771	0	0.0191083
	F	0.523055	0.426483	0.413379	0.390868	0.338518	0.284623	0.119363	0.423318	0.422282	0.438212	0.440495	0.421236	0.424512	0.412409	0.390431	0.0951722	0	0.0305344
Age Factors	P	0.447	0.243243	0.318519	0.210098	0.160745	0.0662526	0.336364	0.283988	0.270968	0.192453	0.0808179	0.0592105	0.309598	0.323171	0.311594	0.0389381	0	0.0307018
	R	0.1091	0.0810811	0.0968468	0.14527	0.106982	0.036036	0.0416667	0.105856	0.0945946	0.114865	0.0934685	0.141892	0.112613	0.119369	0.0968468	0.247748	0	0.0157658
	F	0.175392	0.121622	0.148532	0.171771	0.128465	0.0466813	0.0741483	0.154225	0.140234	0.143865	0.0866841	0.0835544	0.165153	0.174342	0.147766	0.0672989	0	0.0208333
Algorithms	P	0.6408	0.636792	0.67602	0.460277	0.368638	0.295425	0.41387	0.562771	0.557103	0.599723	0.22865	0.544509	0.667519	0.676056	0.685015	0.0437794	0.115385	0.0336538
	R	0.5782	0.299667	0.294118	0.405105	0.297447	0.250832	0.205327	0.432852	0.443951	0.480577	0.368479	0.522752	0.289678	0.266371	0.248613	0.196448	0.00332963	0.00776915
	F	0.607893	0.407547	0.409899	0.430933	0.329238	0.271309	0.274481	0.489335	0.494132	0.53358	0.282193	0.533409	0.404025	0.382166	0.364821	0.0716019	0.00647249	0.012624
Models, Molecular	P	0.5207	0.461268	0.470803	0.458904	0.387868	0.262395	0.623188	0.608766	0.615385	0.433553	0.245161	0.415277	0.473154	0.483926	0.443064	0.0996828	0.195876	0.154639
	R	0.5182	0.307873	0.303173	0.551116	0.495887	0.40423	0.202115	0.440658	0.460635	0.540541	0.40188	0.555817	0.331375	0.336075	0.251469	0.775558	0.0223267	0.0352526
	F	0.519447	0.369274	0.368835	0.500801	0.435276	0.318224	0.305235	0.511247	0.526882	0.481172	0.304541	0.475377	0.389772	0.396671	0.32084	0.17666	0.0400844	0.0574163
Antineoplastic Agents	P	0.6185	0.353891	0.379259	0.234731	0.242424	0.242767	0.310345	0.355987	0.324117	0.377577	0.254545	0.393832	0.360258	0.380711	0.408547	0.0573262	0.09375	0.0608696
	R	0.1661	0.374224	0.397516	0.304348	0.26087	0.299689	0.0838509	0.341615	0.32764	0.454969	0.456522	0.515528	0.346273	0.349379	0.371118	0.430124	0.00465839	0.0217391
	F	0.261873	0.363774	0.388173	0.265044	0.251309	0.268242	0.132029	0.348653	0.325869	0.412676	0.326848	0.446537	0.353127	0.364372	0.388934	0.101169	0.00887574	0.0320366
Gene Expression Regulation	P	0.342	0.238434	0.217532	0.216998	0.190813	0.154506	0.2	0.196339	0.189655	0.185059	0.172414	0.190174	0.173745	0.201835	0.254032	0.0525839	0.0277778	0.0537634
	R	0.0988	0.100299	0.100299	0.179641	0.161677	0.161677	0.0209581	0.176647	0.164671	0.163174	0.194611	0.179641	0.0673653	0.0988024	0.0943114	0.520958	0.00149701	0.0149701
	F	0.15331	0.141201	0.137295	0.19656	0.175041	0.15801	0.0379404	0.185973	0.176282	0.173429	0.182841	0.184758	0.0970874	0.132663	0.137555	0.0955257	0.00284091	0.0234192
Dose-Response Relationship, Drug	P	0.5259	0.342697	0.280702	0.265152	0.252252	0.174905	0.25641	0.324841	0.276074	0.254237	0.0760626	0.185759	0.266304	0.322404	0.341463	0.045067	0.0606061	0.0472103
	R	0.0978	0.0979133	0.0770465	0.0561798	0.0449438	0.0738363	0.0160514	0.081862	0.0722311	0.0722311	0.0545746	0.0963082	0.0786517	0.094703	0.0674157	0.29695	0.00321027	0.0176565
	F	0.164929	0.15231	0.120907	0.0927152	0.0762943	0.103837	0.0302115	0.130769	0.114504	0.1125	0.0635514	0.12685	0.121437	0.146402	0.112601	0.0782572	0.00609756	0.0257009
Amino Acid Sequence	P	0.4133	0.388521	0.400853	0.378261	0.337875	0.247312	0.235294	0.422481	0.376923	0.419974	0.256501	0.372591	0.357576	0.372506	0.389447	0.0731074	0.0987654	0.0726496
	R	0.6421	0.235925	0.252011	0.233244	0.16622	0.0924933	0.0428954	0.292225	0.262735	0.439678	0.290885	0.466488	0.237265	0.225201	0.207775	0.679625	0.0107239	0.0227882
	F	0.502899	0.293578	0.309465	0.288557	0.222821	0.134634	0.0725624	0.345483	0.309637	0.429601	0.272613	0.414286	0.285254	0.280702	0.270979	0.132014	0.019347	0.0346939
Genotype	P	0.4273	0.467557	0.508539	0.410506	0.451187	0.38125	0.436709	0.509317	0.512573	0.392765	0.334129	0.384712	0.487755	0.512876	0.534606	0.0397618	0.1	0.0637255
	R	0.7505	0.463138	0.506616	0.398866	0.323251	0.230624	0.130435	0.465028	0.500945	0.574669	0.529301	0.58034	0.451796	0.451796	0.42344	0.391304	0.00567108	0.0245747
	F	0.544555	0.465337	0.507576	0.404602	0.376652	0.287397	0.200873	0.486166	0.506692	0.466616	0.409656	0.462698	0.469087	0.480402	0.472574	0.0721883	0.0107335	0.0354707
Neoplasms	P	0.4482	0.375854	0.428571	0.339236	0.340842	0.227437	0.448179	0.465	0.405063	0.439262	0.242119	0.41649	0.491026	0.5	0.493724	0.0453209	0.0833333	0.0199196
	R	0.6495	0.435931	0.467635	0.480845	0.459709	0.332893	0.211361	0.491413	0.464993	0.535007	0.507266	0.520476	0.505945	0.488771	0.467635	0.346103	0.00396301	0.143989
	F	0.530392	0.40367	0.447252	0.397814	0.391451	0.270241	0.287253	0.477842	0.432964	0.48243	0.327785	0.462713	0.498373	0.494322	0.480326	0.0801468	0.0075662	0.0349976
Phylogeny	P	0.5085	0.652393	0.659091	0.60179	0.524823	0.387858	0.567164	0.624444	0.661253	0.455774	0.347204	0.455446	0.629454	0.655172	0.663889	0.0578812	0.235294	0.101911
	R	0.7269	0.487759	0.491525	0.506591	0.418079	0.433145	0.214689	0.52919	0.536723	0.698682	0.502825	0.693032	0.499058	0.500942	0.450094	0.510358	0.0150659	0.0301318
	F	0.598395	0.55819	0.563107	0.550102	0.465409	0.409253	0.311475	0.572885	0.592516	0.551673	0.410769	0.549664	0.556723	0.567769	0.536476	0.103971	0.0283186	0.0465116
Macro Average	P	0.611186	0.52781	0.540103	0.453665	0.422934	0.363215	0.4552	0.520888	0.513874	0.515529	0.358075	0.457494	0.538094	0.55608	0.55645	0.136086	0.150435	0.136449
	R	0.49886	0.425043	0.427284	0.40612	0.366244	0.321886	0.19275	0.445619	0.440748	0.487731	0.408376	0.447954	0.421082	0.421268	0.397217	0.442101	0.0258073	0.0604412
	F	0.54934	0.470885	0.477115	0.428578	0.392553	0.341304	0.270822	0.480323	0.47451	0.501245	0.381575	0.452674	0.47245	0.479376	0.46354	0.208111	0.0440566	0.0837739
Micro Average	P	0.747391	0.730314	0.742338	0.657972	0.647026	0.610167	0.687197	0.71139	0.706529	0.694242	0.553617	0.613982	0.738518	0.753381	0.753339	0.223154	0.707759	0.42572
	R	0.670538	0.610581	0.60879	0.605597	0.584145	0.551707	0.409313	0.623316	0.622567	0.652225	0.571149	0.58635	0.60708	0.605573	0.591141	0.526052	0.237191	0.237297
	F	0.706882	0.665102	0.668964	0.630699	0.61398	0.579466	0.513043	0.664447	0.661896	0.672578	0.562246	0.599848	0.666379	0.671439	0.662456	0.313374	0.355307	0.304734

## Sheet: Feature Combination SVM perf
MeSH heading	Measure	MTI (baseline)	Unigram (baseline)	Unigram+CUI	Unigram+Meta	Unigram+NP	Unigram+taxo	Unigram+MTI	Unigram+MMI+RC	Unigram+all		TIAB Bigram (baseline)	TIAB Bigram+cui	TIAB Bigram+meta	TIAB Bigram+np	TIAB Bigram+taxo	TIAB Bigram+MTI	TIAB Bigram+MMI+RC	TIAB Bigram+all
Humans	P	0.9099	0.8994	0.9156	0.9005	0.9098	0.9177	0.9175	0.9096	0.942		0.9073	0.9228	0.9095	0.9112	0.9244	0.9256	0.9166	0.9414
	R	0.9439	0.9505	0.9572	0.9502	0.9494	0.9577	0.9459	0.9492	0.9578		0.9528	0.9586	0.9507	0.9505	0.9574	0.9468	0.9491	0.9595
	F	0.926588	0.9242	0.9359	0.9247	0.9292	0.9373	0.9315	0.929	0.9498		0.9295	0.9404	0.9297	0.9304	0.9406	0.9361	0.9326	0.9504
Male	P	0.7885	0.7165	0.7116	0.7028	0.7309	0.7101	0.7256	0.7176	0.737		0.7363	0.731	0.7374	0.738	0.7291	0.7483	0.7386	0.7479
	R	0.7299	0.761	0.7578	0.7612	0.7586	0.7672	0.7786	0.7672	0.7766		0.7657	0.7605	0.7599	0.7632	0.7633	0.7759	0.7683	0.7762
	F	0.758069	0.738	0.734	0.7308	0.7445	0.7375	0.7512	0.7416	0.7563		0.7507	0.7455	0.7485	0.7504	0.7458	0.7618	0.7531	0.7618
Female	P	0.8105	0.7514	0.7409	0.7329	0.7675	0.7413	0.7618	0.7541	0.7691		0.7729	0.9224	0.7669	0.7746	0.7624	0.7806	0.7742	0.7807
	R	0.7471	0.7613	0.7601	0.7682	0.7595	0.7652	0.7827	0.7725	0.7823		0.7606	0.959	0.7597	0.7588	0.7632	0.7788	0.7681	0.7819
	F	0.77751	0.7563	0.7504	0.7501	0.7635	0.7531	0.7721	0.7632	0.7756		0.7667	0.9403	0.7633	0.7666	0.7628	0.7797	0.7711	0.7813
Animals	P	0.8727	0.8319	0.8335	0.8283	0.8482	0.8412	0.8527	0.8617	0.8689		0.8395	0.7315	0.8449	0.8516	0.8566	0.8622	0.8745	0.8735
	R	0.7726	0.7967	0.8107	0.8016	0.7867	0.8186	0.8414	0.8276	0.8504		0.782	0.7605	0.7875	0.7847	0.8103	0.8374	0.814	0.8516
	F	0.819605	0.8139	0.822	0.8147	0.8163	0.8298	0.847	0.8443	0.8596		0.8098	0.7457	0.8152	0.8168	0.8328	0.8496	0.8432	0.8624
Adult	P	0.5837	0.5452	0.5477	0.5366	0.5549	0.546	0.566	0.5533	0.5807		0.5848	0.7652	0.5792	0.5873	0.5809	0.5969	0.5832	0.5973
	R	0.5934	0.7149	0.7004	0.7129	0.7036	0.7135	0.7193	0.7177	0.6951		0.6951	0.7567	0.6938	0.6987	0.6994	0.7089	0.7042	0.6997
	F	0.58851	0.6186	0.6147	0.6123	0.6205	0.6186	0.6335	0.6248	0.6328		0.6352	0.7609	0.6313	0.6382	0.6347	0.6481	0.638	0.6445
Middle Aged	P	0.6891	0.6034	0.5985	0.5958	0.607	0.5956	0.6227	0.5992	0.6233		0.6387	0.8496	0.635	0.6356	0.6302	0.6512	0.636	0.6435
	R	0.6074	0.7338	0.72	0.7282	0.7302	0.7278	0.7413	0.735	0.7241		0.7286	0.8044	0.7282	0.7265	0.7252	0.733	0.732	0.7266
	F	0.645676	0.6622	0.6536	0.6554	0.663	0.6551	0.6768	0.6602	0.67		0.6807	0.8264	0.6784	0.678	0.6743	0.6897	0.6806	0.6826
Young Adult	P	0.4815	0.2837	0.295	0.2824	0.3061	0.2918	0.3126	0.3002	0.3354		0.3407	0.578	0.3426	0.3555	0.3401	0.3499	0.3482	0.3698
	R	0.1678	0.6026	0.5829	0.6191	0.6346	0.6023	0.6057	0.6081	0.5816		0.5889	0.6953	0.5889	0.5821	0.5839	0.5902	0.6002	0.5516
	F	0.24887	0.3858	0.3917	0.3879	0.413	0.3931	0.4123	0.4019	0.4254		0.4317	0.6312	0.4332	0.4414	0.4298	0.4393	0.4407	0.4428
Adolescent	P	0.6183	0.3731	0.3739	0.3575	0.3547	0.3624	0.3959	0.3766	0.3977		0.4068	0.6295	0.4042	0.4214	0.4045	0.4219	0.4126	0.4466
	R	0.306	0.6145	0.5936	0.636	0.6376	0.6174	0.6085	0.6339	0.6017		0.6096	0.7256	0.6132	0.5975	0.6096	0.62	0.6281	0.58
	F	0.40939	0.4643	0.4588	0.4577	0.4558	0.4567	0.4797	0.4725	0.4789		0.488	0.6741	0.4873	0.4943	0.4863	0.5021	0.498	0.5047
Mice	P	0.9134	0.9119	0.8878	0.8951	0.8762	0.8813	0.9055	0.9087	0.8546		0.865	0.3375	0.8653	0.8788	0.8644	0.8756	0.878	0.8748
	R	0.7395	0.7478	0.7693	0.7652	0.7776	0.7695	0.7671	0.7671	0.7959		0.7795	0.5795	0.7797	0.7768	0.7792	0.7881	0.7849	0.7862
	F	0.817302	0.8217	0.8243	0.8251	0.824	0.8216	0.8306	0.8319	0.8242		0.82	0.4266	0.8203	0.8246	0.8196	0.8295	0.8288	0.8281
Treatment Outcome	P	0.4981	0.3195	0.3193	0.321	0.3215	0.3144	0.3676	0.3662	0.3701		0.3464	0.4061	0.343	0.3473	0.3331	0.3771	0.3748	0.3911
	R	0.4812	0.5995	0.5849	0.6225	0.6185	0.5899	0.6212	0.6225	0.6139		0.5852	0.6025	0.5885	0.5712	0.5739	0.6052	0.6072	0.5865
	F	0.489504	0.4169	0.413	0.4235	0.4231	0.4102	0.4619	0.4611	0.4618		0.4352	0.4852	0.4334	0.432	0.4216	0.4647	0.4635	0.4693
Aged, 80 and over	P	0.4725	0.2428	0.2514	0.2424	0.2537	0.2455	0.2889	0.2836	0.3003		0.2856	0.8635	0.2893	0.2955	0.2856	0.3144	0.3117	0.3268
	R	0.3286	0.5971	0.5893	0.6297	0.6564	0.6087	0.6168	0.6057	0.6035		0.6164	0.7797	0.6224	0.6078	0.6027	0.6203	0.6108	0.5735
	F	0.387626	0.3452	0.3525	0.35	0.366	0.3499	0.3935	0.3864	0.4011		0.3904	0.8195	0.395	0.3976	0.3875	0.4173	0.4128	0.4163
Child	P	0.5916	0.5624	0.5372	0.5385	0.5181	0.5305	0.5639	0.5611	0.5337		0.5523	0.3355	0.5404	0.5565	0.535	0.5474	0.54	0.5706
	R	0.5799	0.6367	0.6471	0.6518	0.6579	0.6565	0.6669	0.6554	0.6727		0.646	0.5785	0.6547	0.6428	0.6568	0.677	0.6604	0.6615
	F	0.585692	0.5973	0.587	0.5897	0.5797	0.5868	0.6111	0.6046	0.5952		0.5955	0.4247	0.5921	0.5966	0.5897	0.6053	0.5942	0.6127
Rats	P	0.9282	0.9347	0.9179	0.9295	0.9105	0.9217	0.9271	0.9295	0.8938		0.9037	0.2833	0.8995	0.9058	0.8921	0.9113	0.9149	0.9062
	R	0.7855	0.7725	0.7836	0.7768	0.7824	0.7805	0.7886	0.7849	0.8035		0.7855	0.6052	0.788	0.7867	0.7843	0.796	0.7929	0.8022
	F	0.850909	0.8459	0.8455	0.8463	0.8416	0.8453	0.8523	0.8511	0.8462		0.8405	0.386	0.8401	0.8421	0.8347	0.8498	0.8496	0.851
Risk Factors	P	0.5324	0.3338	0.3449	0.3267	0.3355	0.3384	0.4202	0.4204	0.4139		0.3895	0.5311	0.3804	0.3928	0.3797	0.4317	0.4304	0.4423
	R	0.5662	0.6186	0.611	0.6342	0.6359	0.6093	0.6482	0.6436	0.63		0.5975	0.6511	0.5789	0.5641	0.5746	0.6237	0.6224	0.5979
	F	0.54878	0.4336	0.4409	0.4313	0.4393	0.4352	0.5099	0.5086	0.4996		0.4716	0.585	0.4591	0.4631	0.4573	0.5102	0.5089	0.5085
Prospective Studies	P	0.5945	0.4805	0.4876	0.4736	0.4545	0.4977	0.5023	0.5236	0.4737		0.4828	0.9023	0.5072	0.5165	0.5014	0.5102	0.5253	0.5175
	R	0.5622	0.6984	0.6835	0.7071	0.715	0.685	0.689	0.6803	0.689		0.6969	0.7954	0.6976	0.6906	0.6819	0.6913	0.6858	0.6764
	F	0.577899	0.5693	0.5692	0.5673	0.5557	0.5765	0.581	0.5918	0.5614		0.5704	0.8455	0.5873	0.591	0.5779	0.5871	0.5949	0.5863
Questionnaires	P	0.5003	0.4081	0.4156	0.4008	0.3827	0.3902	0.4488	0.4463	0.4242		0.3883	0.3757	0.3934	0.4014	0.3785	0.4346	0.4341	0.44
	R	0.6765	0.7068	0.6961	0.7094	0.7282	0.6996	0.754	0.7549	0.7335		0.7157	0.5725	0.7282	0.7184	0.7121	0.7522	0.754	0.7255
	F	0.575209	0.5175	0.5205	0.5122	0.5017	0.501	0.5627	0.5609	0.5376		0.5034	0.4537	0.5108	0.515	0.4943	0.5509	0.551	0.5478
Signal Transduction	P	0.5401	0.4154	0.4428	0.4156	0.4149	0.4337	0.4815	0.4826	0.4936		0.4505	0.4952	0.4324	0.4341	0.4375	0.4844	0.4832	0.4977
	R	0.7455	0.7777	0.7527	0.7777	0.7891	0.762	0.782	0.7848	0.7691		0.752	0.6882	0.7677	0.7627	0.7605	0.7863	0.7891	0.7677
	F	0.626392	0.5416	0.5576	0.5417	0.5438	0.5528	0.596	0.5977	0.6013		0.5635	0.5759	0.5532	0.5533	0.5555	0.5995	0.5993	0.6039
Cell Line, Tumor	P	0.6389	0.4386	0.4499	0.4246	0.4287	0.4559	0.5494	0.5541	0.5084		0.455	0.3977	0.4544	0.4594	0.4663	0.5275	0.5294	0.5121
	R	0.5504	0.7285	0.7124	0.7253	0.7318	0.7157	0.6985	0.7028	0.7167		0.7221	0.7068	0.7221	0.7157	0.7264	0.721	0.7242	0.706
	F	0.591357	0.5476	0.5515	0.5357	0.5406	0.557	0.615	0.6197	0.5948		0.5583	0.509	0.5578	0.5596	0.568	0.6092	0.6117	0.5936
Molecular Sequence Data	P	0.9984	0.3624	0.401	0.3465	0.3426	0.3937	0.5508	0.5417	0.5265		0.3421	0.4517	0.3482	0.371	0.3941	0.4817	0.4763	0.5321
	R	0.4047	0.6431	0.6817	0.6549	0.7191	0.6804	0.6961	0.6929	0.7472		0.7158	0.7627	0.7066	0.7184	0.7119	0.74	0.7367	0.7374
	F	0.575943	0.4635	0.505	0.4532	0.4641	0.4988	0.615	0.608	0.6178		0.4629	0.5674	0.4665	0.4893	0.5074	0.5835	0.5786	0.6182
Pregnancy	P	0.7107	0.8089	0.8124	0.8067	0.7942	0.7855	0.7755	0.8102	0.792		0.7992	0.4581	0.8037	0.8003	0.7924	0.7851	0.8125	0.7969
	R	0.8143	0.7414	0.7372	0.74	0.7463	0.7442	0.8304	0.8108	0.822		0.7253	0.7275	0.7372	0.733	0.7407	0.8318	0.8108	0.8192
	F	0.758981	0.7737	0.773	0.7719	0.7695	0.7643	0.802	0.8105	0.8067		0.7605	0.5622	0.769	0.7652	0.7657	0.8078	0.8116	0.8079
Infant	P	0.4606	0.2974	0.3191	0.2889	0.2846	0.3078	0.3705	0.3059	0.3719		0.3202	0.3942	0.3104	0.318	0.3292	0.3705	0.3176	0.3872
	R	0.4067	0.6823	0.6604	0.6909	0.7002	0.6534	0.6799	0.6854	0.6651		0.6862	0.7223	0.6893	0.6823	0.6807	0.6901	0.6948	0.662
	F	0.431975	0.4142	0.4303	0.4075	0.4047	0.4185	0.4796	0.423	0.477		0.4367	0.5101	0.428	0.4339	0.4438	0.4821	0.436	0.4886
Magnetic Resonance Imaging	P	0.7048	0.5561	0.5704	0.5586	0.5499	0.5769	0.6456	0.6429	0.6149		0.578	0.8121	0.5888	0.587	0.5853	0.6334	0.6332	0.6229
	R	0.5005	0.6308	0.6229	0.6347	0.6366	0.617	0.5906	0.5906	0.6082		0.6131	0.7421	0.62	0.621	0.618	0.5975	0.5984	0.6082
	F	0.585335	0.5911	0.5955	0.5942	0.5901	0.5963	0.6169	0.6156	0.6115		0.5951	0.7755	0.604	0.6035	0.6012	0.6149	0.6153	0.6155
Cells, Cultured	P	0.4978	0.237	0.2455	0.2337	0.2259	0.2482	0.2859	0.2832	0.2998		0.2602	0.3297	0.2551	0.2672	0.2693	0.2928	0.2908	0.3222
	R	0.316	0.5607	0.5802	0.6135	0.671	0.5904	0.6108	0.6108	0.6182		0.6376	0.6768	0.6376	0.6256	0.6098	0.6311	0.6265	0.5913
	F	0.386593	0.3331	0.345	0.3384	0.338	0.3495	0.3895	0.387	0.4038		0.3696	0.4434	0.3644	0.3745	0.3737	0.4	0.3972	0.4171
Prognosis	P	0.5238	0.338	0.3494	0.33	0.308	0.3148	0.3986	0.4028	0.3681		0.317	0.582	0.3246	0.3223	0.3124	0.3839	0.3829	0.3853
	R	0.4809	0.5367	0.5247	0.5488	0.5684	0.5256	0.574	0.5721	0.5674		0.5591	0.6151	0.5665	0.5591	0.5516	0.5767	0.5795	0.5563
	F	0.501434	0.4148	0.4195	0.4122	0.3995	0.3937	0.4705	0.4727	0.4466		0.4046	0.5981	0.4127	0.4088	0.3989	0.461	0.4611	0.4553
Case-Control Studies	P	0.7944	0.2762	0.294	0.2677	0.2702	0.2912	0.3482	0.3485	0.3236		0.3218	0.2603	0.3298	0.3435	0.3376	0.3298	0.3305	0.3612
	R	0.268	0.6463	0.6571	0.6653	0.702	0.6558	0.6272	0.6245	0.6789		0.6857	0.6024	0.683	0.6898	0.6803	0.6776	0.6762	0.6639
	F	0.400789	0.387	0.4062	0.3817	0.3902	0.4033	0.4478	0.4474	0.4383		0.4381	0.3635	0.4448	0.4586	0.4513	0.4437	0.4439	0.4679
Disease Models, Animal	P	0.6425	0.2582	0.2542	0.2446	0.2331	0.2611	0.3204	0.3176	0.3172		0.2922	0.3209	0.2814	0.2966	0.2923	0.3208	0.314	0.342
	R	0.2793	0.6453	0.6419	0.6745	0.7286	0.6441	0.6588	0.6453	0.6486		0.6959	0.5526	0.7218	0.7173	0.6689	0.7027	0.6824	0.6374
	F	0.389347	0.3688	0.3642	0.359	0.3532	0.3715	0.4311	0.4257	0.426		0.4116	0.406	0.4049	0.4196	0.4068	0.4405	0.4301	0.4451
Rats, Sprague-Dawley	P	0.9163	0.4213	0.4025	0.4105	0.3798	0.3865	0.5659	0.5613	0.4933		0.3996	0.3318	0.4029	0.4019	0.4016	0.4924	0.4877	0.5062
	R	0.3845	0.7375	0.7597	0.7671	0.7856	0.7523	0.6987	0.6858	0.7542		0.7726	0.6748	0.7782	0.7689	0.7542	0.7782	0.7689	0.756
	F	0.541693	0.5363	0.5262	0.5348	0.512	0.5107	0.6253	0.6173	0.5965		0.5268	0.4448	0.5309	0.5279	0.5241	0.6032	0.5968	0.6064
Sensitivity and Specificity	P	0.5093	0.2136	0.2336	0.2137	0.2071	0.2226	0.2708	0.2746	0.3008		0.2199	0.2858	0.2249	0.2258	0.2386	0.2729	0.2726	0.3182
	R	0.2396	0.5307	0.5395	0.537	0.5885	0.537	0.6361	0.6412	0.6487		0.5558	0.6982	0.5445	0.5496	0.5659	0.6537	0.6512	0.6311
	F	0.325887	0.3046	0.326	0.3057	0.3063	0.3147	0.3799	0.3845	0.411		0.3151	0.4056	0.3183	0.3201	0.3357	0.3851	0.3843	0.423
Cell Proliferation	P	0.5794	0.3895	0.4235	0.3935	0.3926	0.4208	0.4598	0.4634	0.4669		0.428	0.409	0.4266	0.4266	0.4422	0.4633	0.4612	0.4721
	R	0.5061	0.7202	0.7178	0.7324	0.7336	0.6983	0.7238	0.7238	0.7032		0.7092	0.7763	0.7178	0.7141	0.7068	0.7214	0.7238	0.6995
	F	0.540275	0.5056	0.5327	0.5119	0.5115	0.5252	0.5624	0.5651	0.5612		0.5339	0.5357	0.5351	0.5341	0.544	0.5642	0.5634	0.5637
Biological Markers	P	0.5854	0.2223	0.2299	0.2077	0.1956	0.2191	0.3162	0.3142	0.2833		0.2202	0.2403	0.2148	0.2279	0.234	0.2813	0.2779	0.2946
	R	0.3915	0.5687	0.5764	0.5995	0.6393	0.5725	0.5443	0.5417	0.5738		0.6187	0.5671	0.6226	0.6175	0.6136	0.5828	0.5789	0.5558
	F	0.469207	0.3196	0.3287	0.3086	0.2995	0.3169	0.4	0.3977	0.3793		0.3248	0.3376	0.3194	0.3329	0.3388	0.3794	0.3755	0.3851
Cohort Studies	P	0.5156	0.2015	0.1932	0.1905	0.1722	0.1884	0.1996	0.1985	0.2241		0.2248	0.4287	0.2269	0.2396	0.2242	0.225	0.2236	0.2622
	R	0.3102	0.5976	0.6123	0.6497	0.6778	0.6136	0.6096	0.6043	0.6444		0.6551	0.7092	0.6618	0.6444	0.6297	0.6484	0.6471	0.627
	F	0.387356	0.3014	0.2937	0.2946	0.2746	0.2883	0.3008	0.2988	0.3325		0.3347	0.5344	0.3379	0.3493	0.3306	0.334	0.3323	0.3697
Risk Assessment	P	0.5453	0.1175	0.1198	0.1207	0.1025	0.1135	0.1705	0.171	0.1722		0.1295	0.2353	0.1325	0.1349	0.1331	0.1726	0.1706	0.2006
	R	0.285	0.3984	0.4181	0.4684	0.5602	0.43	0.4467	0.4507	0.5059		0.5207	0.6175	0.5286	0.5099	0.5168	0.4901	0.4882	0.4744
	F	0.374348	0.1815	0.1862	0.1919	0.1733	0.1795	0.2468	0.2479	0.2569		0.2074	0.3408	0.2119	0.2133	0.2116	0.2553	0.2528	0.2819
Brain	P	0.497	0.2554	0.2822	0.2578	0.2481	0.2939	0.3638	0.3692	0.4043		0.331	0.229	0.3152	0.3252	0.3271	0.4136	0.4144	0.4315
	R	0.7047	0.6719	0.6865	0.6914	0.74	0.6768	0.74	0.7412	0.7363		0.6987	0.6404	0.7339	0.7327	0.7011	0.7533	0.7558	0.7388
	F	0.582901	0.3701	0.4	0.3756	0.3716	0.4099	0.4878	0.4929	0.522		0.4492	0.3373	0.441	0.4505	0.4461	0.534	0.5353	0.5448
Mutation	P	0.5276	0.2935	0.3429	0.2844	0.2956	0.3534	0.3585	0.3567	0.3983		0.3289	0.1306	0.3235	0.3406	0.3643	0.3705	0.3689	0.403
	R	0.5341	0.705	0.7182	0.7253	0.7304	0.7335	0.6999	0.6979	0.7253		0.7253	0.5138	0.7386	0.7325	0.7426	0.7162	0.7131	0.7182
	F	0.53083	0.4145	0.4642	0.4086	0.4209	0.477	0.4742	0.4721	0.5142		0.4526	0.2083	0.45	0.465	0.4888	0.4884	0.4863	0.5163
Mice, Inbred C57BL	P	0.8401	0.3646	0.3763	0.3533	0.33	0.3578	0.4414	0.4392	0.3946		0.355	0.3203	0.3599	0.365	0.3648	0.3921	0.3866	0.4117
	R	0.2638	0.6959	0.6988	0.7303	0.7835	0.7244	0.6713	0.6683	0.7569		0.7785	0.7157	0.7923	0.7835	0.7648	0.7746	0.7648	0.7569
	F	0.401519	0.4785	0.4891	0.4763	0.4644	0.479	0.5326	0.5301	0.5187		0.4877	0.4425	0.4949	0.498	0.494	0.5207	0.5135	0.5333
Cell Line	P	0.4279	0.1667	0.1676	0.1535	0.1399	0.1664	0.192	0.1897	0.1932		0.1644	0.3573	0.1651	0.1749	0.1743	0.1905	0.1908	0.2195
	R	0.3419	0.5519	0.5583	0.5749	0.7055	0.5903	0.6056	0.6133	0.6466		0.6837	0.7375	0.6735	0.6863	0.6517	0.7081	0.7042	0.6325
	F	0.380096	0.256	0.2578	0.2422	0.2335	0.2596	0.2916	0.2898	0.2975		0.2651	0.4814	0.2653	0.2788	0.2751	0.3002	0.3003	0.3259
Apoptosis	P	0.6419	0.5926	0.6174	0.5893	0.5939	0.6081	0.6083	0.6123	0.6325		0.6235	0.3679	0.6105	0.611	0.6241	0.632	0.6322	0.6416
	R	0.7527	0.8165	0.8056	0.8212	0.8212	0.7916	0.8212	0.8227	0.7869		0.8009	0.7746	0.8118	0.8134	0.79	0.804	0.8072	0.7823
	F	0.692899	0.6867	0.6991	0.6862	0.6893	0.6878	0.6989	0.7021	0.7013		0.7012	0.4989	0.6969	0.6978	0.6973	0.7077	0.709	0.705
Infant, Newborn	P	0.7291	0.4211	0.4596	0.4199	0.3964	0.4568	0.5626	0.5047	0.5074		0.4044	0.1728	0.4118	0.4142	0.4339	0.5089	0.4579	0.5065
	R	0.4088	0.6147	0.6035	0.6198	0.6361	0.5872	0.5953	0.6065	0.6269		0.6208	0.653	0.6402	0.6402	0.6157	0.6422	0.6432	0.633
	F	0.52387	0.4998	0.5218	0.5006	0.4885	0.5138	0.5785	0.5509	0.5609		0.4897	0.2733	0.5012	0.503	0.5091	0.5678	0.535	0.5628
Tomography, X-Ray Computed	P	0.5647	0.3001	0.3287	0.3015	0.2981	0.3245	0.4633	0.4625	0.4499		0.3436	0.6223	0.3533	0.3529	0.3496	0.4664	0.4652	0.4676
	R	0.5684	0.5894	0.5608	0.5941	0.5846	0.5475	0.6188	0.615	0.6141		0.5523	0.8072	0.5732	0.5599	0.5523	0.6141	0.616	0.6169
	F	0.566544	0.3977	0.4145	0.4	0.3949	0.4075	0.5299	0.5279	0.5193		0.4236	0.7028	0.4371	0.4329	0.4282	0.5302	0.5301	0.532
RNA, Messenger	P	0.4903	0.2556	0.2587	0.2483	0.2281	0.26	0.3244	0.3226	0.3659		0.2943	0.4438	0.2838	0.3076	0.3085	0.3597	0.3608	0.3861
	R	0.5605	0.6592	0.6752	0.7038	0.7245	0.6545	0.715	0.715	0.6975		0.6959	0.6361	0.7086	0.7054	0.6783	0.7229	0.7245	0.7102
	F	0.523055	0.3683	0.3741	0.3671	0.3469	0.3721	0.4463	0.4446	0.48		0.4136	0.5228	0.4053	0.4284	0.4241	0.4804	0.4817	0.5003
Age Factors	P	0.447	0.1201	0.1245	0.12	0.1055	0.1211	0.137	0.137	0.1385		0.136	0.3456	0.1333	0.1485	0.1405	0.1422	0.1422	0.1762
	R	0.1091	0.3791	0.396	0.4477	0.5478	0.4094	0.4466	0.4342	0.5264		0.5399	0.5532	0.5456	0.5568	0.5264	0.5523	0.5602	0.5321
	F	0.175392	0.1824	0.1895	0.1893	0.1769	0.1869	0.2097	0.2083	0.2194		0.2173	0.4254	0.2143	0.2345	0.2219	0.2261	0.2268	0.2647
Algorithms	P	0.6408	0.3259	0.4307	0.3165	0.3171	0.3951	0.4862	0.4898	0.5055		0.3163	0.3046	0.3264	0.3352	0.3796	0.4716	0.4747	0.5029
	R	0.5782	0.6337	0.6238	0.6326	0.6437	0.6293	0.667	0.667	0.6648		0.6526	0.699	0.657	0.6537	0.6471	0.6637	0.667	0.6659
	F	0.607893	0.4305	0.5095	0.4219	0.4249	0.4854	0.5625	0.5648	0.5743		0.4261	0.4244	0.4361	0.4432	0.4785	0.5514	0.5547	0.5731
Models, Molecular	P	0.5207	0.2631	0.4218	0.2585	0.2625	0.3902	0.3169	0.3102	0.4679		0.2592	0.145	0.2632	0.2917	0.397	0.3294	0.3292	0.4729
	R	0.5182	0.7203	0.8108	0.7626	0.8214	0.8014	0.7803	0.7732	0.8049		0.8179	0.5388	0.8132	0.8237	0.8132	0.8108	0.8073	0.8096
	F	0.519447	0.3854	0.5549	0.3861	0.3978	0.5248	0.4508	0.4428	0.5918		0.3937	0.2285	0.3977	0.4309	0.5335	0.4684	0.4677	0.5971
Antineoplastic Agents	P	0.6185	0.228	0.2233	0.2043	0.1898	0.2317	0.2642	0.263	0.2929		0.2187	0.4107	0.2281	0.2387	0.2549	0.2748	0.2764	0.3229
	R	0.1661	0.6227	0.6351	0.6398	0.7081	0.6475	0.6786	0.6755	0.6941		0.6693	0.6404	0.6879	0.6724	0.6832	0.7065	0.7081	0.6755
	F	0.261873	0.3337	0.3304	0.3097	0.2993	0.3412	0.3803	0.3786	0.412		0.3296	0.5004	0.3426	0.3523	0.3713	0.3957	0.3976	0.437
Gene Expression Regulation	P	0.342	0.1259	0.1277	0.1246	0.1106	0.1275	0.1364	0.133	0.1383		0.1323	0.4215	0.1308	0.1353	0.1345	0.1327	0.134	0.1549
	R	0.0988	0.4716	0.485	0.5329	0.6198	0.497	0.5075	0.5045	0.5749		0.6347	0.8261	0.6272	0.6257	0.5868	0.6332	0.6362	0.5689
	F	0.15331	0.1987	0.2022	0.202	0.1877	0.203	0.215	0.2105	0.223		0.2189	0.5582	0.2164	0.2225	0.2188	0.2194	0.2214	0.2435
Dose-Response Relationship, Drug	P	0.5259	0.1373	0.1344	0.1271	0.1105	0.1358	0.1529	0.1497	0.1543		0.138	0.2394	0.1356	0.1534	0.1487	0.1511	0.1517	0.1811
	R	0.0978	0.4199	0.4231	0.4551	0.5609	0.4439	0.4503	0.4471	0.5096		0.5353	0.6739	0.524	0.5481	0.5176	0.5561	0.5593	0.5
	F	0.164929	0.207	0.204	0.1987	0.1847	0.208	0.2283	0.2243	0.2369		0.2194	0.3533	0.2155	0.2397	0.231	0.2377	0.2386	0.2659
Amino Acid Sequence	P	0.4133	0.2228	0.2462	0.2169	0.2039	0.2463	0.3006	0.3024	0.3282		0.2136	0.1328	0.2191	0.2258	0.25	0.2983	0.2988	0.3352
	R	0.6421	0.6247	0.6515	0.6542	0.7145	0.6609	0.7252	0.7239	0.7158		0.7158	0.5958	0.7279	0.7038	0.7105	0.7601	0.7614	0.7265
	F	0.502899	0.3284	0.3574	0.3258	0.3173	0.3588	0.425	0.4265	0.4501		0.329	0.2171	0.3368	0.3419	0.3699	0.4284	0.4292	0.4587
Genotype	P	0.4273	0.2624	0.306	0.2565	0.264	0.2783	0.3093	0.3183	0.3477		0.2798	0.1456	0.2939	0.3046	0.2906	0.3469	0.3489	0.3669
	R	0.7505	0.7278	0.7259	0.7278	0.7561	0.7164	0.7543	0.758	0.7335		0.7372	0.5321	0.7429	0.7486	0.7278	0.7732	0.775	0.7429
	F	0.544555	0.3858	0.4305	0.3793	0.3914	0.4008	0.4387	0.4483	0.4717		0.4056	0.2286	0.4212	0.433	0.4153	0.4789	0.4812	0.4912
Neoplasms	P	0.4482	0.2119	0.2178	0.1892	0.1711	0.2155	0.292	0.2887	0.3438		0.2756	0.2562	0.2424	0.2589	0.2673	0.3861	0.3785	0.3858
	R	0.6495	0.6008	0.6298	0.6258	0.7062	0.6258	0.7141	0.6983	0.693		0.6957	0.7158	0.7036	0.7075	0.6877	0.7167	0.7101	0.6943
	F	0.530392	0.3133	0.3236	0.2905	0.2754	0.3206	0.4145	0.4085	0.4596		0.3948	0.3774	0.3606	0.3791	0.385	0.5018	0.4938	0.496
Phylogeny	P	0.5085	0.4264	0.4682	0.4223	0.4124	0.4228	0.4216	0.4173	0.4412		0.407	0.3271	0.4162	0.4131	0.4169	0.4252	0.4211	0.4518
	R	0.7269	0.725	0.7062	0.7119	0.7495	0.7119	0.7702	0.7702	0.7627		0.7458	0.7278	0.7439	0.7382	0.742	0.7759	0.774	0.7684
	F	0.598395	0.537	0.5631	0.5302	0.5321	0.5305	0.545	0.5414	0.559		0.5266	0.4513	0.5338	0.5297	0.5339	0.5493	0.5455	0.569
Macro Average	P	0.611186	0.394512	0.409072	0.387236	0.382224	0.402614	0.448394	0.44501	0.451588		0.408408	0.439406	0.408154	0.41645	0.418294	0.450966	0.447788	0.470032
	R	0.49886	0.653774	0.656732	0.6721	0.70128	0.660206	0.678878	0.676498	0.689068		0.684624	0.688116	0.68941	0.685642	0.679048	0.701162	0.69893	0.682058
	F	0.54934	0.492083	0.504128	0.491367	0.494776	0.500194	0.540073	0.536864	0.545607		0.511615	0.536331	0.512745	0.51817	0.51769	0.548898	0.545858	0.556535
Micro Average	P	0.747391	0.544694	0.557466	0.529273	0.516049	0.550873	0.593122	0.58512	0.601922		0.558514	0.605793	0.556801	0.569221	0.571904	0.599271	0.592817	0.629247
	R	0.670538	0.754134	0.754865	0.761878	0.768096	0.760229	0.769377	0.766214	0.772962		0.761217	0.790732	0.761948	0.759798	0.762419	0.773777	0.769894	0.769289
	F	0.706882	0.632527	0.641319	0.624623	0.617337	0.638836	0.669849	0.663533	0.676803		0.644298	0.686017	0.643418	0.650846	0.653561	0.675435	0.66985	0.692256

## Sheet: Feature Combination Ada Over
MeSH heading	Measure	MTI (baseline)	Unigram (binary)	Unigram+CUI	Unigram+Meta	Unigram+NP	Unigram+taxo	Unigram+MTI	Unigram+MMI+RC	Unigram+all		TIAB Bigram (baseline)	TIAB Bigram+cui	TIAB Bigram+meta	TIAB Bigram+np	TIAB Bigram+taxo	TIAB Bigram+MTI	TIAB Bigram+MMI+RC	TIAB Bigram+all
Humans	P	0.9099	0.935397	0.948087	0.934873	0.937682	0.964162	0.949478	0.94615	0.975712		0.939798	0.950617	0.940284	0.93851	0.949529	0.950668	0.948468	0.980774
	R	0.9439	0.874986	0.903585	0.889062	0.878665	0.906623	0.890372	0.891039	0.903578		0.865481	0.899158	0.884338	0.875544	0.901968	0.889955	0.884783	0.868018
	F	0.926588	0.904184	0.925301	0.911392	0.907215	0.934507	0.918976	0.917768	0.938261		0.90111	0.924172	0.911454	0.905934	0.925138	0.91931	0.915519	0.920958
Male	P	0.7885	0.786993	0.778826	0.799502	0.788581	0.775463	0.799159	0.79045	0.808725		0.794677	0.785441	0.813914	0.790624	0.800638	0.808167	0.802551	0.830803
	R	0.7299	0.668321	0.681209	0.661683	0.671092	0.676569	0.709723	0.688603	0.698326		0.661941	0.67463	0.650869	0.661877	0.647248	0.695815	0.680747	0.637733
	F	0.758069	0.722819	0.726754	0.724093	0.725108	0.722649	0.75179	0.73602	0.749482		0.722261	0.72583	0.723317	0.720544	0.715818	0.747794	0.736648	0.721577
Female	P	0.8105	0.816482	0.812375	0.824693	0.823063	0.803471	0.828548	0.828519	0.835853		0.827819	0.824319	0.842009	0.825827	0.829145	0.837144	0.841254	0.852901
	R	0.7471	0.682371	0.690395	0.6769	0.681216	0.689422	0.722987	0.706425	0.717952		0.6769	0.685191	0.668325	0.679939	0.66997	0.721956	0.700237	0.651823
	F	0.77751	0.743427	0.746434	0.743523	0.745452	0.742091	0.772177	0.762616	0.772429		0.744791	0.748343	0.74518	0.745816	0.741107	0.775295	0.764295	0.738927
Animals	P	0.8727	0.87143	0.861922	0.89584	0.877716	0.863582	0.877281	0.90002	0.896233		0.878695	0.859982	0.904635	0.871146	0.869699	0.878305	0.901335	0.916301
	R	0.7726	0.718245	0.752976	0.705898	0.71407	0.764168	0.81144	0.781153	0.792433		0.710339	0.749534	0.695088	0.712826	0.752354	0.808331	0.779732	0.760369
	F	0.819605	0.787457	0.803774	0.789607	0.787481	0.810839	0.843077	0.836384	0.841143		0.785599	0.800968	0.786138	0.784074	0.806782	0.841867	0.836135	0.831084
Adult	P	0.5837	0.608602	0.600472	0.62148	0.618392	0.587753	0.631783	0.621856	0.634071		0.631281	0.61691	0.632935	0.619781	0.613084	0.64799	0.633329	0.655258
	R	0.5934	0.545258	0.551528	0.528386	0.537392	0.547082	0.593267	0.57086	0.583371		0.547082	0.548567	0.53071	0.53648	0.535226	0.595883	0.5654	0.568358
	F	0.58851	0.575191	0.57496	0.571165	0.575053	0.566688	0.611919	0.595268	0.607665		0.586173	0.580734	0.577332	0.57513	0.571516	0.620845	0.59744	0.608722
Middle Aged	P	0.6891	0.65952	0.652437	0.672924	0.656467	0.642866	0.686362	0.668603	0.681983		0.670287	0.664586	0.687657	0.670906	0.668624	0.696556	0.678856	0.716942
	R	0.6074	0.619888	0.617742	0.594134	0.608799	0.630142	0.624285	0.617135	0.626072		0.618099	0.621663	0.586868	0.61643	0.610826	0.626668	0.619399	0.578885
	F	0.645676	0.63909	0.634615	0.631079	0.631735	0.63644	0.653853	0.641839	0.652833		0.643136	0.642409	0.633278	0.642515	0.63842	0.659767	0.647766	0.640559
Young Adult	P	0.4815	0.412598	0.394303	0.415033	0.39749	0.371013	0.428689	0.416552	0.411663		0.440696	0.425953	0.442328	0.44769	0.427048	0.445371	0.432227	0.441801
	R	0.1678	0.206679	0.207468	0.200368	0.199842	0.207994	0.274757	0.239296	0.250328		0.21299	0.2259	0.219595	0.221667	0.231659	0.294458	0.239559	0.273181
	F	0.24887	0.275403	0.271881	0.270261	0.265967	0.266554	0.334881	0.303971	0.311336		0.287183	0.295228	0.293488	0.296518	0.300375	0.354522	0.308264	0.337608
Adolescent	P	0.6183	0.58251	0.563559	0.58701	0.586653	0.538085	0.580306	0.574134	0.570329		0.612887	0.591018	0.644319	0.623927	0.606846	0.602036	0.622395	0.571834
	R	0.306	0.308881	0.313597	0.310191	0.297092	0.316479	0.346757	0.325052	0.348849		0.326434	0.323483	0.329236	0.323815	0.325124	0.355649	0.335774	0.316423
	F	0.40939	0.403698	0.402962	0.405896	0.394435	0.398548	0.434114	0.415094	0.432906		0.425983	0.418117	0.435791	0.426354	0.423405	0.447148	0.436215	0.407407
Mice	P	0.9134	0.920961	0.916127	0.919181	0.92572	0.910127	0.922184	0.920919	0.916612		0.921589	0.924871	0.92289	0.926949	0.927007	0.919571	0.926179	0.9331
	R	0.7395	0.710449	0.72173	0.711792	0.716358	0.728982	0.725759	0.731937	0.744024		0.716626	0.724147	0.713672	0.712329	0.716358	0.73704	0.727908	0.715552
	F	0.817302	0.802123	0.807392	0.802301	0.807692	0.809545	0.812265	0.815624	0.821349		0.806286	0.812293	0.804908	0.805589	0.808182	0.81825	0.81516	0.809973
Treatment Outcome	P	0.4981	0.377094	0.365418	0.418535	0.412407	0.37307	0.453963	0.453052	0.484065		0.432682	0.416387	0.43342	0.425622	0.440264	0.495421	0.486714	0.532282
	R	0.4812	0.323205	0.354925	0.280467	0.277462	0.346912	0.448816	0.450483	0.374792		0.281135	0.289763	0.276759	0.268447	0.222705	0.360787	0.366455	0.236412
	F	0.489504	0.348076	0.360095	0.335866	0.331737	0.359516	0.451375	0.451764	0.422477		0.340822	0.341722	0.33781	0.329238	0.295787	0.417519	0.418109	0.327407
Aged, 80 and over	P	0.4725	0.329406	0.344598	0.370125	0.362582	0.327852	0.383178	0.399335	0.411865		0.395703	0.403581	0.404641	0.39508	0.406322	0.451814	0.463284	0.416107
	R	0.3286	0.288354	0.289214	0.216158	0.214869	0.274173	0.387457	0.361254	0.310137		0.24538	0.251718	0.239691	0.234637	0.226472	0.342354	0.29811	0.292955
	F	0.387626	0.307516	0.314486	0.272925	0.269833	0.298619	0.385305	0.379341	0.353835		0.302918	0.310053	0.301052	0.294419	0.290839	0.389541	0.362781	0.343837
Child	P	0.5916	0.59589	0.61854	0.67278	0.617506	0.606959	0.664101	0.654365	0.671696		0.644975	0.64239	0.730668	0.63954	0.644379	0.710401	0.718394	0.726542
	R	0.5799	0.565343	0.566065	0.503249	0.557762	0.554152	0.527698	0.523022	0.528417		0.565343	0.564748	0.49964	0.561733	0.556679	0.535612	0.521223	0.48741
	F	0.585692	0.580215	0.59114	0.575795	0.586115	0.579355	0.588094	0.581367	0.591504		0.602539	0.601072	0.593463	0.598116	0.597327	0.610747	0.604128	0.583423
Rats	P	0.9282	0.924164	0.928201	0.933133	0.927029	0.930804	0.926116	0.924041	0.919623		0.934685	0.933483	0.940594	0.933585	0.939071	0.926937	0.919414	0.946999
	R	0.7855	0.770614	0.777433	0.769994	0.771854	0.775573	0.784873	0.776813	0.787353		0.771854	0.774334	0.765654	0.766894	0.764414	0.778673	0.778053	0.753255
	F	0.850909	0.840433	0.846154	0.84375	0.842355	0.846128	0.849664	0.844055	0.848363		0.845501	0.846493	0.844156	0.842069	0.842789	0.846361	0.842848	0.839088
Risk Factors	P	0.5324	0.430736	0.440603	0.492669	0.451465	0.45467	0.556818	0.554097	0.558693		0.493615	0.478632	0.564763	0.478495	0.489733	0.580059	0.57011	0.614855
	R	0.5662	0.420719	0.420296	0.35518	0.416913	0.419873	0.435095	0.446089	0.426638		0.424947	0.426216	0.342918	0.413953	0.403383	0.418182	0.417759	0.339535
	F	0.54878	0.425668	0.43021	0.412776	0.433502	0.436579	0.488488	0.494261	0.483817		0.456714	0.450906	0.42673	0.44389	0.442383	0.485995	0.482186	0.437483
Prospective Studies	P	0.5945	0.667304	0.659475	0.672147	0.672038	0.670123	0.673372	0.692458	0.677734		0.698903	0.703629	0.695866	0.701913	0.690669	0.701273	0.719316	0.699795
	R	0.5622	0.549606	0.553543	0.547244	0.558268	0.559843	0.553543	0.556693	0.546457		0.551969	0.549606	0.556693	0.548819	0.53622	0.56378	0.562992	0.537795
	F	0.577899	0.602763	0.601884	0.603299	0.609892	0.610039	0.607606	0.617198	0.605057		0.616806	0.617153	0.618548	0.615996	0.603723	0.625055	0.631625	0.608192
Questionnaires	P	0.5003	0.525223	0.538006	0.550866	0.548387	0.538306	0.544211	0.531842	0.541924		0.551724	0.54902	0.566845	0.566596	0.534519	0.55121	0.550467	0.544803
	R	0.6765	0.473262	0.48574	0.453654	0.469697	0.475936	0.532086	0.550802	0.547237		0.456328	0.474153	0.472371	0.477718	0.455437	0.527629	0.524955	0.270945
	F	0.575209	0.49789	0.510539	0.497556	0.506001	0.505203	0.53808	0.541156	0.544568		0.499512	0.508847	0.515314	0.518375	0.491819	0.539162	0.537409	0.361905
Signal Transduction	P	0.5401	0.53882	0.558621	0.553906	0.542857	0.533384	0.603348	0.585612	0.613343		0.622921	0.618605	0.617978	0.619367	0.621141	0.615023	0.620662	0.707713
	R	0.7455	0.496069	0.521086	0.506791	0.488921	0.502502	0.592566	0.581844	0.611151		0.481773	0.47534	0.471766	0.461758	0.474625	0.56183	0.549678	0.373838
	F	0.626392	0.516561	0.539201	0.529302	0.514479	0.517483	0.597908	0.583722	0.612245		0.543329	0.537591	0.535063	0.529075	0.538088	0.587225	0.583017	0.489242
Cell Line, Tumor	P	0.6389	0.571069	0.570567	0.55335	0.553218	0.560549	0.610092	0.620853	0.633333		0.569462	0.565901	0.569853	0.585185	0.583541	0.625298	0.619835	0.642628
	R	0.5504	0.487124	0.507511	0.478541	0.479614	0.48176	0.570815	0.562232	0.570815		0.488197	0.502146	0.498927	0.508584	0.502146	0.562232	0.563305	0.430258
	F	0.591357	0.525767	0.537195	0.513234	0.513793	0.518177	0.5898	0.59009	0.600451		0.525708	0.532121	0.532037	0.544202	0.539792	0.59209	0.590219	0.515424
Molecular Sequence Data	P	0.9984	0.497354	0.50591	0.498695	0.538168	0.567118	0.710924	0.712923	0.748727		0.552047	0.54041	0.57013	0.564571	0.545356	0.72846	0.734731	0.791587
	R	0.4047	0.246234	0.280288	0.250164	0.277014	0.356909	0.554028	0.53831	0.577603		0.309103	0.293386	0.287492	0.32351	0.330714	0.548134	0.527832	0.54224
	F	0.575943	0.329391	0.360725	0.333188	0.365759	0.438103	0.622746	0.613433	0.652126		0.396306	0.380306	0.382238	0.411324	0.411741	0.625561	0.614329	0.643607
Pregnancy	P	0.7107	0.792	0.795238	0.825866	0.792103	0.795527	0.80826	0.828054	0.831522		0.826633	0.830833	0.858019	0.827976	0.827402	0.825315	0.843872	0.866523
	R	0.8143	0.70163	0.710135	0.692417	0.696669	0.705882	0.768045	0.769446	0.750526		0.699504	0.698669	0.686055	0.675408	0.659107	0.781359	0.757533	0.564121
	F	0.758981	0.744081	0.750281	0.753277	0.741327	0.748029	0.787639	0.797675	0.78895		0.757774	0.759041	0.762461	0.74395	0.733728	0.802736	0.798375	0.683362
Infant	P	0.4606	0.477816	0.453889	0.535885	0.479695	0.461475	0.541916	0.538999	0.568106		0.479027	0.477573	0.57599	0.475904	0.477336	0.577137	0.534483	0.559611
	R	0.4067	0.439216	0.443922	0.351373	0.444706	0.441569	0.423888	0.361436	0.400468		0.447843	0.423888	0.352069	0.433725	0.404706	0.405933	0.362998	0.359094
	F	0.431975	0.457703	0.44885	0.424443	0.461538	0.451303	0.47569	0.43271	0.46978		0.46291	0.449132	0.437016	0.453837	0.438031	0.476627	0.432357	0.43747
Magnetic Resonance Imaging	P	0.7048	0.590862	0.578059	0.653425	0.589155	0.59751	0.677807	0.670807	0.694329		0.604899	0.615635	0.687414	0.596825	0.618681	0.677249	0.689564	0.728358
	R	0.5005	0.557843	0.537255	0.467647	0.553922	0.564706	0.496572	0.528893	0.491675		0.556863	0.555338	0.486778	0.552941	0.551961	0.501469	0.511263	0.477963
	F	0.585335	0.573878	0.556911	0.545143	0.570995	0.580645	0.573205	0.591457	0.575688		0.579888	0.583934	0.569954	0.574046	0.58342	0.576252	0.587177	0.577173
Cells, Cultured	P	0.4978	0.397089	0.373796	0.413502	0.419287	0.41841	0.489399	0.445763	0.453155		0.417303	0.390086	0.416136	0.412037	0.414687	0.469965	0.499051	0.528249
	R	0.316	0.177016	0.179796	0.18165	0.185357	0.185357	0.256719	0.243744	0.219648		0.151993	0.167748	0.18165	0.164968	0.177943	0.246525	0.243744	0.173309
	F	0.386593	0.244872	0.242804	0.252415	0.257069	0.256904	0.336778	0.315159	0.29588		0.222826	0.234608	0.252903	0.235606	0.249027	0.323404	0.327522	0.260991
Prognosis	P	0.5238	0.488453	0.470449	0.614726	0.481395	0.501859	0.564067	0.580786	0.604037		0.522757	0.506545	0.674556	0.525469	0.514512	0.605304	0.6256	0.671986
	R	0.4809	0.393855	0.370577	0.334264	0.385475	0.377095	0.376744	0.371163	0.36186		0.374302	0.36	0.31814	0.364991	0.363128	0.36093	0.363721	0.352558
	F	0.501434	0.436082	0.414583	0.433052	0.428128	0.430622	0.451757	0.452894	0.452589		0.436245	0.420881	0.432364	0.430769	0.425764	0.452214	0.46	0.462477
Case-Control Studies	P	0.7944	0.502655	0.502636	0.51756	0.523277	0.530957	0.56036	0.536765	0.550725		0.553606	0.547758	0.56	0.547406	0.547025	0.549372	0.546279	0.545455
	R	0.268	0.386395	0.389116	0.380952	0.382313	0.385034	0.423129	0.397279	0.413605		0.386395	0.382313	0.4	0.416327	0.387755	0.416327	0.409524	0.4
	F	0.400789	0.436923	0.43865	0.438871	0.441824	0.446372	0.482171	0.456607	0.472416		0.455128	0.450321	0.466667	0.472952	0.453822	0.473684	0.468118	0.461538
Disease Models, Animal	P	0.6425	0.3867	0.378182	0.443114	0.381366	0.378182	0.530909	0.517668	0.511785		0.44884	0.442928	0.530242	0.42524	0.393782	0.558376	0.558659	0.571865
	R	0.2793	0.353604	0.351351	0.25	0.345721	0.351351	0.328829	0.329955	0.342342		0.370495	0.402027	0.296171	0.349099	0.256757	0.371622	0.337838	0.210586
	F	0.389347	0.369412	0.364273	0.319654	0.36267	0.364273	0.40612	0.403026	0.410256		0.405922	0.421488	0.380058	0.383426	0.310838	0.446247	0.421053	0.307819
Rats, Sprague-Dawley	P	0.9163	0.54878	0.562745	0.587426	0.518738	0.554054	0.598326	0.631048	0.675115		0.532039	0.549242	0.56998	0.541922	0.56833	0.656751	0.624454	0.692547
	R	0.3845	0.499076	0.530499	0.55268	0.486137	0.530499	0.528651	0.578558	0.54159		0.50647	0.536044	0.519409	0.489834	0.484288	0.530499	0.528651	0.4122
	F	0.541693	0.522749	0.546147	0.569524	0.501908	0.542021	0.561335	0.603664	0.601026		0.518939	0.542563	0.54352	0.514563	0.522954	0.586912	0.572573	0.516802
Sensitivity and Specificity	P	0.5093	0.418605	0.438596	0.458967	0.431078	0.427646	0.490157	0.484076	0.5199		0.407767	0.425486	0.460064	0.409314	0.409756	0.503171	0.495851	0.587097
	R	0.2396	0.225847	0.250941	0.18946	0.215809	0.248432	0.312422	0.286073	0.262233		0.21079	0.247177	0.180678	0.209536	0.21079	0.29862	0.299875	0.228356
	F	0.325887	0.293399	0.319234	0.268206	0.287625	0.314286	0.381609	0.359621	0.348624		0.277916	0.312698	0.259459	0.277178	0.278376	0.374803	0.373729	0.328817
Cell Proliferation	P	0.5794	0.569343	0.535912	0.555215	0.56975	0.537681	0.597101	0.58815	0.602639		0.57596	0.580153	0.598592	0.600334	0.553797	0.623672	0.629283	0.686131
	R	0.5061	0.474453	0.472019	0.440389	0.472019	0.451338	0.501217	0.495134	0.5		0.419708	0.462287	0.413625	0.43674	0.425791	0.5	0.491484	0.22871
	F	0.540275	0.517585	0.50194	0.49118	0.516301	0.490741	0.544974	0.537649	0.546543		0.485574	0.514557	0.489209	0.505634	0.481431	0.55503	0.551913	0.343066
Biological Markers	P	0.5854	0.39159	0.390117	0.41784	0.399453	0.399705	0.620853	0.623256	0.639723		0.424471	0.429752	0.461921	0.436421	0.392523	0.649083	0.658933	0.729282
	R	0.3915	0.383033	0.385604	0.343188	0.375321	0.348329	0.336329	0.344031	0.355584		0.361183	0.400513	0.358151	0.357326	0.269923	0.363286	0.36457	0.169448
	F	0.469207	0.387264	0.387847	0.376853	0.387011	0.372253	0.436303	0.443342	0.457096		0.390278	0.414618	0.403471	0.392933	0.319878	0.465844	0.469421	0.275
Cohort Studies	P	0.5156	0.395833	0.391697	0.383275	0.402827	0.374539	0.421442	0.416216	0.407018		0.46833	0.45709	0.420755	0.431985	0.428051	0.458574	0.441818	0.25
	R	0.3102	0.304813	0.290107	0.294118	0.304813	0.27139	0.304813	0.308824	0.31016		0.326203	0.32754	0.298128	0.314171	0.314171	0.318182	0.324866	0.00802139
	F	0.387356	0.344411	0.333333	0.332829	0.347032	0.314729	0.353763	0.354566	0.352049		0.384555	0.38162	0.348983	0.363777	0.362375	0.375691	0.374422	0.015544
Risk Assessment	P	0.5453	0.270186	0.303125	0.375	0.301418	0.310954	0.459119	0.478351	0.528509		0.382637	0.379791	0.415335	0.390071	0.341232	0.46473	0.469957	0.570621
	R	0.285	0.0857988	0.0956607	0.115385	0.0838264	0.086785	0.215976	0.228797	0.237673		0.117357	0.107495	0.128205	0.108481	0.0710059	0.220907	0.215976	0.199211
	F	0.374348	0.13024	0.145427	0.176471	0.131173	0.135698	0.293763	0.30954	0.327891		0.179623	0.167563	0.195931	0.169753	0.117551	0.299465	0.295946	0.295322
Brain	P	0.497	0.386478	0.397814	0.433036	0.383495	0.391167	0.534641	0.527886	0.540431		0.445183	0.446882	0.539496	0.476581	0.449198	0.564384	0.587983	0.566384
	R	0.7047	0.465937	0.442822	0.354015	0.480535	0.452555	0.496962	0.494532	0.487242		0.489051	0.470231	0.390036	0.495134	0.510949	0.500608	0.499392	0.487242
	F	0.582901	0.422504	0.419113	0.389558	0.426566	0.419628	0.515113	0.510665	0.51246		0.466087	0.458259	0.45275	0.48568	0.478088	0.530586	0.540079	0.523841
Mutation	P	0.5276	0.458999	0.469619	0.458746	0.435345	0.474183	0.493763	0.475738	0.507952		0.506799	0.498922	0.494911	0.494611	0.480292	0.517084	0.526961	0.554156
	R	0.5341	0.438454	0.463886	0.424212	0.410987	0.457782	0.483215	0.4588	0.519837		0.417091	0.471007	0.395727	0.420142	0.33469	0.461851	0.437436	0.223805
	F	0.53083	0.448491	0.466735	0.440803	0.422815	0.465839	0.488432	0.467115	0.513826		0.457589	0.484563	0.439796	0.454345	0.394484	0.48791	0.478043	0.318841
Mice, Inbred C57BL	P	0.8401	0.491349	0.497561	0.522103	0.5	0.490953	0.522353	0.547479	0.548425		0.496512	0.488038	0.485207	0.4884	0.508152	0.53066	0.527485	0.54855
	R	0.2638	0.419291	0.401575	0.430118	0.424213	0.400591	0.437008	0.459646	0.462598		0.420276	0.401575	0.403543	0.393701	0.36811	0.442913	0.443898	0.42815
	F	0.401519	0.452469	0.444444	0.471668	0.458999	0.441192	0.475884	0.499732	0.501869		0.455224	0.440605	0.440623	0.435967	0.426941	0.482833	0.482095	0.480929
Cell Line	P	0.4279	0.351351	0.326648	0.322129	0.359375	0.326371	0.39823	0.409978	0.405983		0.347107	0.320099	0.339523	0.3207	0.355795	0.427918	0.437229	0.41018
	R	0.3419	0.166453	0.145967	0.147247	0.147247	0.160051	0.230474	0.241997	0.243278		0.161332	0.165173	0.163892	0.140845	0.169014	0.239437	0.258643	0.175416
	F	0.380096	0.225891	0.20177	0.202109	0.208901	0.214777	0.291971	0.304348	0.304243		0.22028	0.217905	0.221071	0.19573	0.229167	0.307061	0.32502	0.24574
Apoptosis	P	0.6419	0.696	0.676248	0.684039	0.695024	0.700162	0.719799	0.731544	0.73366		0.717472	0.724719	0.742366	0.735521	0.710476	0.759124	0.768946	0.879365
	R	0.7527	0.676516	0.695179	0.653188	0.673406	0.671851	0.667185	0.678072	0.698289		0.600311	0.601866	0.604977	0.592535	0.580093	0.646967	0.646967	0.430793
	F	0.692899	0.68612	0.685583	0.668258	0.684044	0.685714	0.692494	0.703793	0.715538		0.653683	0.657604	0.666667	0.656331	0.638699	0.698573	0.702703	0.578288
Infant, Newborn	P	0.7291	0.637879	0.65288	0.652905	0.653092	0.631976	0.650904	0.67382	0.685325		0.663522	0.667697	0.693146	0.671975	0.681507	0.700741	0.719189	0.735294
	R	0.4088	0.431352	0.452869	0.4375	0.443648	0.429303	0.477064	0.480122	0.461774		0.432377	0.440367	0.453619	0.432377	0.407787	0.482161	0.469929	0.356779
	F	0.52387	0.51467	0.534785	0.523926	0.528371	0.511287	0.550588	0.560714	0.551766		0.523573	0.530713	0.548367	0.526185	0.510256	0.571256	0.568434	0.480439
Tomography, X-Ray Computed	P	0.5647	0.462777	0.445663	0.484393	0.468107	0.457084	0.591121	0.590221	0.598531		0.457143	0.478689	0.522444	0.476974	0.461622	0.592593	0.594373	0.614914
	R	0.5684	0.437262	0.424905	0.398289	0.43251	0.420152	0.480989	0.481939	0.464829		0.410646	0.41635	0.398289	0.413498	0.405894	0.486692	0.481939	0.478137
	F	0.566544	0.449658	0.435036	0.437141	0.449605	0.437841	0.530398	0.530612	0.523274		0.432649	0.445348	0.451996	0.442974	0.431968	0.534447	0.532283	0.537968
RNA, Messenger	P	0.4903	0.463551	0.470796	0.472566	0.442446	0.477137	0.524862	0.511464	0.523277		0.482906	0.506667	0.459959	0.498982	0.478936	0.530021	0.51068	0.55814
	R	0.5605	0.394904	0.423567	0.425159	0.39172	0.382166	0.453822	0.461783	0.447452		0.359873	0.363057	0.356688	0.390127	0.343949	0.407643	0.41879	0.229299
	F	0.523055	0.426483	0.445935	0.447611	0.415541	0.424403	0.486763	0.485356	0.482403		0.412409	0.423006	0.401794	0.437891	0.400371	0.460846	0.460192	0.325056
Age Factors	P	0.447	0.243243	0.215569	0.226415	0.266026	0.262548	0.314607	0.291429	0.302491		0.323171	0.27541	0.309598	0.296029	0.253571	0.33557	0.3625	0.245902
	R	0.1091	0.0810811	0.0810811	0.0810811	0.0934685	0.0765766	0.125984	0.114736	0.095613		0.119369	0.0944882	0.112486	0.0923423	0.079955	0.112486	0.130484	0.0168729
	F	0.175392	0.121622	0.11784	0.119403	0.138333	0.11857	0.17992	0.164649	0.145299		0.174342	0.140704	0.165017	0.140773	0.121575	0.168492	0.191894	0.0315789
Algorithms	P	0.6408	0.636792	0.684211	0.663462	0.662921	0.672854	0.672788	0.682334	0.711948		0.676056	0.672606	0.701799	0.703209	0.702128	0.714041	0.71453	0.709939
	R	0.5782	0.299667	0.36071	0.306326	0.327414	0.321865	0.447281	0.467259	0.482797		0.266371	0.335183	0.302997	0.291898	0.329634	0.462819	0.463929	0.388457
	F	0.607893	0.407547	0.472384	0.419134	0.438336	0.435435	0.537333	0.554677	0.575397		0.382166	0.447407	0.423256	0.412549	0.44864	0.561616	0.562584	0.502152
Models, Molecular	P	0.5207	0.461268	0.598519	0.470492	0.546667	0.592532	0.51192	0.508587	0.676923		0.483926	0.633803	0.493976	0.563327	0.597096	0.521127	0.519054	0.717647
	R	0.5182	0.307873	0.474736	0.33725	0.33725	0.428907	0.479436	0.452409	0.568743		0.336075	0.475911	0.33725	0.350176	0.386604	0.478261	0.46416	0.501763
	F	0.519447	0.369274	0.529489	0.392882	0.417151	0.497614	0.495146	0.478856	0.618135		0.396671	0.543624	0.400838	0.431884	0.46933	0.498775	0.490074	0.590595
Antineoplastic Agents	P	0.6185	0.353891	0.365714	0.407494	0.358464	0.369942	0.478972	0.475054	0.484919		0.380711	0.38558	0.456233	0.366771	0.369384	0.505376	0.508159	0.523121
	R	0.1661	0.374224	0.397516	0.270186	0.391304	0.397516	0.318323	0.340062	0.324534		0.349379	0.381988	0.267081	0.363354	0.34472	0.364907	0.338509	0.281056
	F	0.261873	0.363774	0.380952	0.32493	0.374165	0.383234	0.382463	0.39638	0.388837		0.364372	0.383775	0.336925	0.365055	0.356627	0.423805	0.406337	0.365657
Gene Expression Regulation	P	0.342	0.238434	0.206557	0.219858	0.233577	0.199262	0.251534	0.23913	0.232092		0.201835	0.221453	0.207612	0.228873	0.195489	0.252459	0.272727	0.3
	R	0.0988	0.100299	0.0943114	0.0928144	0.0958084	0.0808383	0.122754	0.115269	0.121257		0.0988024	0.0958084	0.0898204	0.0973054	0.0778443	0.115269	0.157186	0.00449102
	F	0.15331	0.141201	0.129496	0.130526	0.135881	0.115016	0.16499	0.155556	0.159292		0.132663	0.133751	0.125392	0.136555	0.111349	0.158273	0.19943	0.00884956
Dose-Response Relationship, Drug	P	0.5259	0.342697	0.311765	0.314815	0.296296	0.270115	0.408602	0.343915	0.327957		0.322404	0.306358	0.339623	0.349693	0.308271	0.403315	0.414894	0.387097
	R	0.0978	0.0979133	0.0850722	0.081862	0.0770465	0.0754414	0.121795	0.104167	0.0977564		0.094703	0.0849359	0.0865385	0.0914928	0.0658106	0.116987	0.125	0.0576923
	F	0.164929	0.15231	0.13367	0.129936	0.122293	0.117942	0.187654	0.159902	0.150617		0.146402	0.132999	0.137931	0.145038	0.108466	0.181366	0.192118	0.100418
Amino Acid Sequence	P	0.4133	0.388521	0.379699	0.3625	0.391837	0.432489	0.452186	0.448043	0.480485		0.372506	0.420561	0.406114	0.402083	0.440501	0.452186	0.454802	0.514706
	R	0.6421	0.235925	0.270777	0.233244	0.257373	0.274799	0.4437	0.44504	0.478552		0.225201	0.301609	0.24933	0.258713	0.282842	0.4437	0.431635	0.422252
	F	0.502899	0.293578	0.316119	0.28385	0.31068	0.336066	0.447903	0.446537	0.479516		0.280702	0.351288	0.30897	0.314845	0.34449	0.447903	0.442916	0.463918
Genotype	P	0.4273	0.467557	0.501852	0.480916	0.491296	0.482759	0.508681	0.5	0.505396		0.512876	0.529532	0.491489	0.504115	0.495763	0.511111	0.507752	0.448649
	R	0.7505	0.463138	0.512287	0.476371	0.480151	0.476371	0.553875	0.555766	0.531191		0.451796	0.491493	0.436673	0.463138	0.442344	0.521739	0.495274	0.1569
	F	0.544555	0.465337	0.507016	0.478632	0.48566	0.479543	0.530317	0.52641	0.517972		0.480402	0.509804	0.462462	0.482759	0.467532	0.51637	0.501435	0.232493
Neoplasms	P	0.4482	0.375854	0.359629	0.454231	0.393836	0.390335	0.502404	0.515225	0.603503		0.5	0.457967	0.578397	0.501926	0.44508	0.529885	0.54678	0.589744
	R	0.6495	0.435931	0.409511	0.347424	0.455746	0.416116	0.550725	0.557312	0.499341		0.488771	0.480896	0.437418	0.516513	0.513871	0.607378	0.592885	0.515152
	F	0.530392	0.40367	0.382952	0.393713	0.422535	0.402813	0.525456	0.535443	0.546503		0.494322	0.469152	0.498125	0.509115	0.477008	0.565991	0.5689	0.54993
Phylogeny	P	0.5085	0.652393	0.678744	0.677665	0.653846	0.635955	0.550085	0.530806	0.572831		0.655172	0.647597	0.64891	0.656716	0.673317	0.562181	0.588454	0.608355
	R	0.7269	0.487759	0.52919	0.502825	0.512241	0.532957	0.610169	0.632768	0.659134		0.500942	0.532957	0.504708	0.497175	0.508475	0.621469	0.595104	0.438795
	F	0.598395	0.55819	0.594709	0.577297	0.574446	0.579918	0.578571	0.57732	0.61296		0.567769	0.584711	0.567797	0.565916	0.579399	0.59034	0.59176	0.509847
Macro Average	P	0.611186	0.52781	0.529439	0.549526	0.535172	0.531314	0.585542	0.582767	0.600418		0.55608	0.556224	0.581311	0.559654	0.553606	0.604004	0.607396	0.628458
	R	0.49886	0.425043	0.437385	0.40465	0.423621	0.432374	0.477208	0.473681	0.475542		0.421268	0.434592	0.406015	0.421619	0.411869	0.475078	0.466142	0.380232
	F	0.54934	0.470885	0.47903	0.466089	0.472907	0.476765	0.525853	0.522592	0.530733		0.479376	0.487942	0.478101	0.480928	0.472334	0.531839	0.527476	0.473802
Micro Average	P	0.747391	0.730314	0.731109	0.756324	0.740318	0.733429	0.758461	0.757065	0.776612		0.753381	0.751679	0.775989	0.753595	0.75919	0.774131	0.775522	0.812021
	R	0.670538	0.610581	0.625982	0.60081	0.608263	0.626098	0.652113	0.642426	0.64938		0.605573	0.622096	0.598269	0.607191	0.609794	0.648912	0.63526	0.592465
	F	0.706882	0.665102	0.674474	0.669657	0.667825	0.675527	0.701278	0.69505	0.70732		0.671439	0.680776	0.675637	0.672517	0.67634	0.706012	0.698418	0.685082

## Sheet: Overall results macro average
	SVMLight			SVM-perf	-c 100		AdaBoostM1			AdaBoostM1 Oversampling
System	Precision	Recall	F1	Precision	Recall	F1	Precision	Recall	F1	Precision	Recall	F1				Precision	Recall	F1
Unigram	0.678	0.3021	0.418	0.394512	0.653774	0.492083	0.5714	0.3323	0.4202	0.52781	0.425043	0.470885			MTI system	0.6112	0.4989	0.5493
Bigram	0.7114	0.2842	0.4061	0.413814	0.67449	0.512933	0.5842	0.3273	0.4195	0.540103	0.427284	0.477115			MMI	0.555859	0.212321	0.307273
TIAB unigram	0.678	0.3022	0.418	0.39785	0.659134	0.496198	0.5977	0.3354	0.4297	0.538094	0.421082	0.47245			RC	0.602352	0.355713	0.447286
TIAB bigram	0.7303	0.2943	0.4195	0.408408	0.684624	0.511615	0.6158	0.3356	0.4328	0.55608	0.421268	0.479376			MMI+RC	0.600181	0.393239	0.475156
Argumentative	0.7123	0.2808	0.4028	0.37523	0.662464	0.479094	0.6098	0.3144	0.4148	0.55645	0.397217	0.46354
Noun phrases	0.669	0.1333	0.2223	0.2145	0.7053	0.329	0.491228	0.143182	0.221733	0.4552	0.19275	0.270822
Concepts	0.6347	0.3012	0.4086	0.403766	0.646396	0.497052	0.5843	0.3369	0.4274	0.520888	0.445619	0.480323
CUIs	0.6235	0.2924	0.3982	0.40385	0.643146	0.496152	0.5791	0.3314	0.4216	0.513874	0.440748	0.47451
MTI predictions	0.6174	0.4385	0.5128	0.47276	0.606356	0.531288	0.5492	0.4236	0.4783	0.515529	0.487731	0.501245
MTI MMI	0.640694	0.288846	0.39818	0.40331	0.518696	0.453783	0.450289	0.309275	0.366692	0.358075	0.408376	0.381575
MTI RC	0.6502	0.3817	0.481	0.45305	0.561986	0.501672	0.502	0.3765	0.4303	0.457494	0.447954	0.452674
First level Taxonomy	0.5327	0.2091	0.3003	0.3508	0.6524	0.4563	0.500784	0.269948	0.350798	0.453665	0.40612	0.428578
Second level Taxonomy	0.353	0.1618	0.2219	0.3445	0.5511	0.424	0.489899	0.24734	0.328718	0.422934	0.366244	0.392553
Third level Taxonomy	0.2529	0.132	0.1734	0.313076	0.493674	0.383161	0.4346	0.211761	0.284767	0.363215	0.321886	0.341304
Journal	0.2921	0.0717	0.1152	0.149708	0.27029	0.192689	0.2823	0.081	0.1259	0.136086	0.442101	0.208111
Affiliation	0.21	0.0258	0.0459	0.053226	0.079968	0.0639124	0.1866	0.0252	0.0445	0.150435	0.0258073	0.0440566
Author	0.3542	0.0337	0.0615	0.086256	0.33509	0.137196	0.1505	0.0555	0.0811	0.136449	0.0604412	0.0837739
Binary/TF	Binary			Term frequency
System	Precision	Recall	F1	Precision	Recall	F1
Unigram	0.678	0.3021	0.418	0.6939	0.2684	0.3871
Bigram	0.7114	0.2842	0.4061	0.7078	0.2727	0.3938
TIAB unigram	0.678	0.3022	0.418	0.7004	0.2633	0.3827
TIAB bigram	0.7303	0.2943	0.4195	0.7146	0.2675	0.3893
Combinations	SVM-perf	-c 100		AdaBoostM1 Oversampling
	Precision	Recall	F1	Precision	Recall	F1
Unigram	0.394512	0.653774	0.492083	0.52781	0.425043	0.470885
Unigram+CUI	0.409072	0.656732	0.504128	0.529439	0.437385	0.47903
Unigram+Meta	0.387236	0.6721	0.491367	0.549526	0.40465	0.466089
Unigram+NP	0.382224	0.70128	0.494776	0.535172	0.423621	0.472907
Unigram+Taxo	0.402614	0.660206	0.500194	0.531314	0.432374	0.476765
Unigram+mti	0.448394	0.678878	0.540073	0.585542	0.477208	0.525853
Unigram+mmi+rc	0.44501	0.676498	0.536864	0.582767	0.473681	0.522592
Unigram+all	0.451588	0.689068	0.545607	0.600418	0.475542	0.530733
	Precision	Recall	F1	Precision	Recall	F1
TIAB+bigram	0.408408	0.684624	0.511615	0.55608	0.421268	0.479376
TIAB+bigram+CUI	0.439406	0.688116	0.536331	0.556224	0.434592	0.487942
TIAB+bigram+Meta	0.408154	0.68941	0.512745	0.581311	0.406015	0.478101
TIAB+bigram+NP	0.41645	0.685642	0.51817	0.559654	0.421619	0.480928
TIAB+bigram+Taxo	0.418294	0.679048	0.51769	0.553606	0.411869	0.472334
TIAB+bigram+mti	0.450966	0.701162	0.548898	0.604004	0.475078	0.531839
TIAB+bigram+mmi+rc	0.447788	0.69893	0.545858	0.607396	0.466142	0.527476
TIAB+bigram+all	0.470032	0.682058	0.556535	0.628458	0.380232	0.473802

## Sheet: Overall results micro average
	SVMLight			SVM-perf	-c 100		AdaBoostM1			AdaBoostM1 Oversampling
System	Precision	Recall	F1	Precision	Recall	F1	Precision	Recall	F1	Precision	Recall	F1				Precision	Recall	F1
Unigram	0.839595	0.581476	0.687094	0.544694	0.754134	0.632527	0.771759	0.594514	0.671639	0.730314	0.610581	0.665102			MTI system	0.747391	0.670538	0.706882
Bigram	0.84043	0.573615	0.68185	0.568144	0.752982	0.647633	0.780203	0.590659	0.672327	0.742338	0.60879	0.668964			MMI	0.694069	0.10022	0.17515
TIAB unigram	0.839283	0.581381	0.686923	0.545353	0.755965	0.633615	0.777964	0.593116	0.673079	0.738518	0.60708	0.666379			PRC	0.678291	0.20493	0.314761
TIAB bigram	0.844788	0.576626	0.685411	0.558514	0.761217	0.644298	0.789713	0.593643	0.677783	0.753381	0.605573	0.671439			MMI+PRC	0.704217	0.252319	0.371522
Argumentative	0.83796	0.566756	0.676178	0.515689	0.747494	0.610323	0.79181	0.576632	0.667303	0.753339	0.591141	0.662456
Noun phrases	0.809818	0.41111	0.545363	0.281227	0.704688	0.402017	0.71269	0.429896	0.536297	0.687197	0.409313	0.513043
Concepts	0.831929	0.544674	0.658331	0.556187	0.730928	0.631696	0.77165	0.593847	0.671173	0.71139	0.623316	0.664447
CUIs	0.834056	0.541036	0.656326	0.558457	0.732321	0.63368	0.768444	0.591925	0.668732	0.706529	0.622567	0.661896
MTI predictions	0.78458	0.65423	0.713501	0.630037	0.739048	0.680202	0.734079	0.64559	0.686997	0.694242	0.652225	0.672578
MTI MMI	0.783741	0.525412	0.629089	0.5068	0.703551	0.589184	0.654603	0.548531	0.596891	0.553617	0.571149	0.562246
MTI PRC	0.762219	0.574371	0.655095	0.555622	0.719981	0.627213	0.669708	0.577854	0.620399	0.613982	0.58635	0.599848
First level Taxonomy	0.826132	0.499906	0.622891	0.479542	0.742976	0.582876	0.723442	0.51143	0.599236	0.657972	0.605597	0.630699
Second level Taxonomy	0.822214	0.479727	0.605924	0.512613	0.700706	0.59208	0.727434	0.546749	0.624281	0.647026	0.584145	0.61398
Third level Taxonomy	0.812058	0.458487	0.586077	0.479085	0.674463	0.560229	0.713438	0.519271	0.601062	0.610167	0.551707	0.579466
Journal	0.682646	0.348485	0.46142	0.250919	0.6683	0.364852	0.652258	0.354858	0.459647	0.223154	0.526052	0.313374
Affiliation	0.717831	0.241222	0.3611	0.395093	0.500058	0.441421	0.711111	0.236982	0.355493	0.707759	0.237191	0.355307
Author	0.688408	0.285237	0.403349	0.19109	0.632335	0.293488	0.537129	0.312829	0.395384	0.42572	0.237297	0.304734
Binary/TF	Binary			Term frequency
System	Precision	Recall	F1	Precision	Recall	F1
Unigram	0.839595	0.581476	0.687094	0.841366	0.559285	0.671921
Bigram	0.84043	0.573615	0.68185	0.843589	0.560399	0.673434
TIAB unigram	0.839283	0.581381	0.686923	0.842171	0.555464	0.669411
TIAB bigram	0.844788	0.576626	0.685411	0.842939	0.556153	0.670153
Combinations	SVM-perf	-c 100		AdaBoostM1 Oversampling
	Precision	Recall	F1	Precision	Recall	F1
Unigram	0.544694	0.754134	0.632527	0.730314	0.610581	0.665102
Unigram+CUI	0.557466	0.754865	0.641319	0.731109	0.625982	0.674474
Unigram+Meta	0.529273	0.761878	0.624623	0.756324	0.60081	0.669657
Unigram+NP	0.516049	0.768096	0.617337	0.740318	0.608263	0.667825
Unigram+Taxo	0.550873	0.760229	0.638836	0.733429	0.626098	0.675527
Unigram+mti	0.593122	0.769377	0.669849	0.758461	0.652113	0.701278
Unigram+mmi+prc	0.58512	0.766214	0.663533	0.757065	0.642426	0.69505
Unigram+all	0.601922	0.772962	0.676803	0.776612	0.64938	0.70732
	Precision	Recall	F1	Precision	Recall	F1
TIAB+bigram	0.558514	0.761217	0.644298	0.753381	0.605573	0.671439
TIAB+bigram+CUI	0.605793	0.790732	0.686017	0.751679	0.622096	0.680776
TIAB+bigram+Meta	0.556801	0.761948	0.643418	0.775989	0.598269	0.675637
TIAB+bigram+NP	0.569221	0.759798	0.650846	0.753595	0.607191	0.672517
TIAB+bigram+Taxo	0.571904	0.762419	0.653561	0.75919	0.609794	0.67634
TIAB+bigram+mti	0.599271	0.773777	0.675435	0.774131	0.648912	0.706012
TIAB+bigram+mmi+prc	0.592817	0.769894	0.66985	0.775522	0.63526	0.698418
TIAB+bigram+all	0.629247	0.769289	0.692256	0.812021	0.592465	0.685082

## Sheet: Feature set size
Feature set	Number of features
Unigram	204767
Bigram	4363134
TIAB unigram	267076
TIAB bigram	3799746
Argumentative	523064
Noun phrases	2675262
Concepts	61245
CUIs	50540
MTI predictions	21561
MTI MMI	20094
MTI RC	20681
First level Taxonomy	25400
Second level Taxonomy	14040
Third level Taxonomy	7842
Journal	3065
Affiliation	88157
Author	191928
Unigram+CUI	255307
Unigram+Meta	487917
Unigram+NP	2880029
Unigram+Taxo	233195
Unigram+mti	226328
Unigram+mmi+prc	226266
Unigram+all	3263710
TIAB+bigram	3799746
TIAB+bigram+CUI	3877559
TIAB+bigram+Meta	4082896
TIAB+bigram+NP	6563305
TIAB+bigram+Taxo	3847028
TIAB+bigram+mti	3821307
TIAB+bigram+mmi+prc	3821245
TIAB+bigram+all	6965842

## Sheet: MH_CUI
MeSH heading	CUI	Training Frequency
Humans	C0086418	66612
Male	C0024554	39007
Female	C0015780	38793
Animals	C0003062	25529
Adult	C0001675	21471
Middle Aged	C0205847	20867
Young Adult	C0238598	9512
Adolescent	C0205653	8869
Mice	C0026809	7980
Treatment Outcome	C0085415	6749
Aged, 80 and over	C0001795	6015
Child	C0008059	5759
Rats	C0034721	5610
Risk Factors	C0035648	4896
Prospective Studies	C0033522	3178
Questionnaires	C0034394	3064
Signal Transduction	C0037083	2925
Cell Line, Tumor	C0085983	2911
Molecular Sequence Data	C0026382	2695
Pregnancy	C0032961	2672
Infant	C0021270	2551
Magnetic Resonance Imaging	C0024485	2545
Cells, Cultured	C0007635	2451
Prognosis	C0033325	2450
Case-Control Studies	C0007328	2383
Disease Models, Animal	C0012644	2203
Rats, Sprague-Dawley	C0034715	2160
Sensitivity and Specificity	C0036668	2155
Cell Proliferation	C0596290	2124
Biological Markers	C0005516	2088
Cohort Studies	C0009247	2072
Risk Assessment	C0086930	2049
Brain	C0006104	2035
Mutation	C0026882	2025
Mice, Inbred C57BL	C0025921	2005
Cell Line	C0007600	1947
Apoptosis	C0162638	1901
Infant, Newborn	C0021289	1865
Tomography, X-Ray Computed	C0040405	1862
RNA, Messenger	C0035696	1843
Age Factors	C0001783	1763
Algorithms	C0002045	1698
Models, Molecular	C0026344	1692
Antineoplastic Agents	C0003392	1681
Gene Expression Regulation	C0017263	1669
Dose-Response Relationship, Drug	C0013059	1627
Amino Acid Sequence	C0002518	1625
Genotype	C0017431	1561
Neoplasms	C0027651	1521
Phylogeny	C0031797	1518
